# Supplementary material for: Systematic Analysis of Copy Number Variations in the Pathogenic Yeast Candida parapsilosis Identifies a Gene Amplification in RTA3 That is Associated with Drug Resistance
Source: mBio. 2022 Sep 19;13(5):e01777-22. doi: 10.1128/mbio.01777-22 (PMC9600344; doi:10.1128/mbio.01777-22)
Supplement: TABLE S2 [file mbio.01777-22-s0002.xlsx]

## Sheet: (a) Aneuploidy
Strain	cpar_Chr_1	cpar_Chr_2	cpar_Chr_3	cpar_Chr_4	cpar_Chr_5	cpar_Chr_6	cpar_Chr_7	cpar_Chr_8
FM02	2.10254	2.02961	2.01423	2.06497	1.97407	1.95996	1.90058	1.94895
FM03	2.07053	2.0038	1.99803	2.03607	1.97156	1.95172	1.88528	1.93764
FM06	1.89207	1.93819	1.96033	2.01112	1.84041	1.97731	1.88706	1.90846
FM13	2.20316	2.14456	2.14697	2.22967	2.06119	2.19598	1.99251	2.06759
FM16	2.22175	2.0451	2.05699	2.0856	2.02599	2.01506	1.94381	1.96866
FM17	2.18577	2.09484	2.09306	2.14971	2.03494	2.01244	1.93047	2.00067
FM20	2.20338	2.13971	2.12145	2.18355	2.04382	2.06574	1.96353	2.03748
FM21	2.06952	2.02019	2.05689	2.08203	1.98085	2.03013	1.94321	1.98182
FM36	2.0637	1.98389	1.99163	2.0144	1.95662	1.95924	1.9041	1.94752
FM41	2.20814	2.10267	2.11165	2.15788	2.0475	2.08595	1.94633	2.01314
1082	1.97934	1.95516	1.9693	1.94909	1.97334	1.9893	1.91675	1.96381
1090	1.97735	1.95491	1.97133	1.95363	1.96874	1.98294	1.95395	1.96458
1206	1.98894	1.96463	1.98863	1.9619	1.99193	1.98334	1.92847	1.98046
1241	1.97579	1.9467	1.96439	1.94954	1.93216	1.93819	1.96761	1.95937
1258	1.99246	1.96019	1.97923	1.95885	1.95365	1.9599	1.95713	1.97471
1286	1.9909	1.97165	1.98104	1.94785	1.99377	2.00548	1.8888	1.97811
1298	1.99005	1.97234	1.98326	1.94656	1.9917	2.00927	1.90653	1.97195
1302	1.97452	1.95776	1.96674	1.92955	1.97912	1.99077	1.88103	1.95785
1324	1.97805	1.95931	1.9836	1.95478	1.9844	1.97982	1.91855	1.9694
1325	1.98353	1.96274	1.9871	1.95945	1.98534	1.99132	1.88308	1.97167
1351	1.99617	1.97661	1.98958	1.95783	1.99438	2.00445	1.91829	1.98558
1394	1.9783	1.95596	1.97871	1.95228	1.97333	2.48986	1.90164	1.96932
1398	1.99029	1.9673	1.99026	1.96377	1.97923	2.8845	1.92834	1.98683
1399	1.97791	1.95597	1.97457	1.94677	1.96692	2.93234	1.89587	1.96572
1617	1.97231	1.96003	1.98639	1.95971	1.97622	1.97231	1.94417	1.97912
1666	2.00384	1.9832	2.00291	1.96586	2.00821	2.00641	1.8802	1.99759
1700	1.98951	1.97161	1.99147	1.9678	1.99623	1.99613	1.92001	1.98276
2159	1.99887	1.62506	2.00171	1.6203	1.99403	1.99509	1.93268	1.965
2160	2.02688	2.27053	1.98109	1.94986	1.97119	1.96958	1.9092	1.96004
2161	1.96154	1.94541	1.96998	1.93395	1.97137	1.96258	1.90084	1.95751
2162	2.02066	1.96357	1.98817	1.96125	1.97185	1.96438	1.97905	1.97237
2191	1.99612	1.97894	1.98974	1.97103	1.99926	2.05037	1.92961	1.99047
2199	1.99977	1.97431	1.99618	1.95141	1.98308	1.99025	1.90705	1.97633
844	1.98883	1.97574	1.97265	1.95054	1.98752	2.00034	1.93306	1.98649
846	1.98652	1.96411	1.98485	1.95817	1.99463	1.99467	1.91303	1.96864
848	1.99853	1.98352	1.99343	1.95672	1.99826	2.02827	1.93432	1.99458
850	1.96063	1.94434	1.95697	1.91699	1.9596	1.98693	1.90064	1.95799
891	1.98231	1.96358	1.96937	1.95153	1.9821	1.98839	1.89717	1.96774
923	1.97966	1.96038	1.97387	1.94853	1.98385	1.98766	1.91333	1.97317
925	2.00064	1.98146	1.99225	1.97283	2.00554	2.01179	1.91835	1.99135
02-203	1.9828	1.96515	1.97294	1.97425	1.97618	1.96219	1.98105	1.96103
1004	2.0592	1.99633	2.01307	1.96757	2.9862	1.98805	1.9125	1.97603
1015	2.02951	1.97158	1.99687	1.95915	1.98774	1.9791	1.93434	1.972
103	1.99425	1.98079	1.9937	1.97674	2.04195	1.99866	2.00603	1.97365
1119	2.04696	2.00411	2.02589	1.98346	2.01794	2.01624	1.91239	2.01015
1129	2.00475	1.96598	1.99267	1.95138	1.98677	1.97866	1.91419	1.97885
1191	1.99239	1.97887	2.00254	1.96746	1.99551	1.98899	1.92676	1.98117
158	1.98292	1.97771	1.9899	1.97363	1.97591	1.97013	1.9879	1.97961
1762	2.00148	1.94436	1.97276	1.94316	1.96064	1.95797	1.92449	1.95137
17	2.03036	1.97818	1.99951	1.97615	1.97561	1.96648	1.98315	1.97722
18	2.0157	1.96547	1.98567	1.96	1.96421	1.95632	1.98495	1.96335
19	2.03138	1.97524	1.99686	1.97404	1.97399	1.96642	1.99484	1.97651
1	2.02938	1.97803	1.99812	1.97292	1.9765	1.96621	1.99417	1.97582
2049	2.03241	1.97191	1.99946	1.96467	1.98637	1.98203	1.94622	1.97574
2057	2.00083	1.93976	1.96862	1.94008	1.95443	1.94901	1.94371	1.94716
2060	2.04096	1.98193	2.00356	1.97122	1.99341	1.98085	1.96562	1.98427
2084	2.03681	1.96857	1.99176	1.95751	1.98786	1.98158	1.90357	1.97135
2086	2.03838	1.98081	2.00426	1.97017	1.9935	1.98546	1.95022	1.98173
2092	2.03749	1.97849	1.99997	1.95691	1.98913	1.97291	1.91609	1.96719
2094	2.00847	1.94917	1.97788	1.94828	1.96378	1.95952	1.93583	1.9568
2107	1.97228	1.95095	1.97564	1.95129	1.95886	1.96871	1.93386	1.971
2108	1.9592	1.94066	1.9642	1.94135	1.94718	1.94913	1.94529	1.96571
2123	1.97256	1.96351	1.97761	1.96582	1.97341	2.04282	1.96906	1.98549
2124	1.96243	1.95071	1.96622	1.94756	1.95759	2.02771	1.94541	1.9699
2131	2.03282	1.97409	2.00041	1.96718	1.98809	1.97692	1.95419	1.97804
2134	2.01773	1.95436	1.98031	1.95193	1.96884	1.96322	1.94314	1.96004
2141	2.03693	1.98016	2.00518	1.972	1.99259	1.98399	1.93638	1.98239
2233	1.96839	1.9498	1.97335	1.92714	1.96812	1.97576	1.94357	1.96341
2234	1.9746	1.95558	1.97738	1.93163	1.97046	1.98061	1.95326	1.97126
2248	2.03385	1.97761	2.00343	1.97257	1.99185	1.98077	1.98627	1.982
2384	2.01871	1.96017	2.02733	1.9538	1.99482	2.02008	1.92932	1.98176
2386	1.97669	1.96687	2.01707	1.93667	1.98969	2.00732	1.95517	1.9787
2387	1.97751	1.96359	1.98967	1.97389	1.99635	2.74071	1.97526	1.9786
2389	1.97549	1.9586	1.98076	1.97076	1.97246	1.98049	1.93368	1.97345
2390	1.95997	1.95032	1.97221	1.95121	1.95025	1.957	1.94293	1.96215
247	1.98302	1.96141	1.98761	2.25928	1.98473	1.98316	1.9035	1.95686
249	2.01071	1.99477	2.01314	1.97114	2.01575	2.02735	1.92854	1.99162
250	1.97422	1.95914	1.97944	1.94413	1.97369	1.98844	1.95039	1.96295
251	1.99846	1.98578	2.00146	1.96075	2.00483	2.02038	1.93207	1.98425
264	2.03492	1.98204	2.00561	1.97667	1.98782	1.97776	2	1.9836
265	2.00681	1.98857	2.01047	1.96829	2.01515	2.02634	1.93575	1.99062
266	1.99637	1.97995	2.00101	1.95987	1.99949	2.01309	1.93454	1.97839
281	1.9924	1.97989	1.99666	1.95848	1.99269	2.00355	1.97271	1.98196
282	2.03982	1.98137	2.00451	1.97293	1.99196	1.98472	1.9631	1.97886
283	2.01374	1.99579	2.01606	1.97084	2.01367	2.02556	1.93618	1.99487
296	2.03491	1.97038	1.99375	1.96522	1.97255	1.96945	1.96115	1.96833
297	2.02638	1.9749	1.99706	1.97416	1.97668	1.96554	1.98559	1.97329
298	2.0238	1.96561	1.99089	1.96273	1.97028	1.95554	1.98455	1.96594
2	2.02675	1.97311	1.99663	1.97126	1.97223	1.96356	1.9912	1.97254
313	2.02927	1.98021	2.00144	1.97587	1.97707	1.96494	1.99477	1.97874
314	2.04512	1.97675	1.999	1.96883	1.98469	1.96569	1.97392	1.97423
315	2.03427	1.97183	1.99291	1.96906	1.97174	1.9571	1.99026	1.97001
33	2.03389	1.98236	2.00725	1.98561	1.98316	1.97766	2.01464	1.98923
34	2.00984	1.95975	1.97979	1.95853	1.95649	1.94889	2.00686	1.9617
35	2.02773	1.97113	1.99316	1.96986	1.97133	1.9597	1.9885	1.97012
478	2.03283	1.98115	2.00387	1.97232	1.9907	1.9782	1.96421	1.97745
485	2.0279	1.97234	2.00232	1.96708	1.9853	1.97675	1.94886	1.97195
486	2.05125	1.9909	2.0193	1.98032	2.00304	1.99948	1.95261	1.99043
489	1.87928	1.86429	1.89018	1.88017	1.87442	1.86728	1.92424	1.88381
490	1.93081	1.91771	1.94723	1.93759	1.93254	1.92824	1.96436	1.9412
49	2.03905	1.97964	2.00425	1.97737	1.97769	1.96804	1.99987	1.98067
519	2.02973	1.97734	1.9977	1.96499	1.99203	1.98723	1.93485	1.97581
51	2.02724	1.98244	2.00676	1.97914	1.98258	1.97254	2.00499	1.98507
520	2.04558	1.98916	2.01377	1.98327	2.00126	1.99627	1.96094	1.99201
522	2.05273	1.99676	2.01829	1.98584	2.00372	2.00166	1.94589	1.99385
52	2.03261	1.97875	1.99727	1.97478	1.97835	1.96672	1.98504	1.97639
536	2.04193	1.98776	2.00675	1.973	1.99612	1.9957	1.93425	1.98256
543	2.02625	1.97402	1.99555	1.96393	1.98602	1.97774	1.93635	1.97118
544	2.04304	1.99487	2.01483	1.97934	2.00386	1.99828	1.93814	1.98885
5	2.03478	1.98086	2.00223	1.97903	1.97946	1.97253	2.00341	1.98108
608	1.90939	1.89261	1.92915	1.91635	1.93868	1.96711	1.92148	1.9279
612	1.92486	1.91536	1.93613	1.91709	1.93088	1.93543	1.96038	1.92821
620	1.98678	1.98055	2.00022	1.97126	1.99182	1.984	1.95092	1.98284
624	2.03323	1.97721	2.00193	1.97136	1.98914	1.98599	1.9418	1.97687
630	2.03521	1.97931	2.00357	1.97113	1.99466	1.98705	1.94231	1.97954
65	2.03913	1.9855	2.01701	1.9737	1.98669	1.98166	1.96801	1.97567
67	2.01401	1.95963	1.97914	1.95491	1.95141	1.94414	1.97206	1.95703
73-107	1.97679	1.96752	1.96764	1.96497	1.97616	1.9541	1.98715	1.95546
74-046	1.97547	1.95186	1.97452	2.22475	2.06869	1.96219	1.9704	1.94775
794	1.9779	1.96711	2.98046	1.97137	1.98894	1.98359	1.97341	1.98297
795	1.9782	1.97882	1.99926	1.98622	1.97807	1.97409	2.00897	1.99205
799	1.99705	1.97449	1.99243	1.97905	1.96569	1.9646	1.99328	1.97753
800	2.03854	1.9942	2.01703	1.9878	2.00755	2.0181	1.91959	2.00367
802	1.9855	1.96659	2.0397	1.95869	1.97883	1.99275	1.93853	1.99578
803	1.97248	1.96387	3.02344	1.95784	1.96722	2.13778	1.90934	1.96567
804	1.97935	1.97689	1.98839	1.96697	1.97739	1.98903	1.99641	1.98132
806	1.9964	1.97357	1.99481	1.96793	1.98885	1.98941	1.94171	1.98522
807	1.99492	1.97087	2.03838	1.96859	2.00205	2.01936	1.90831	1.98467
808	2.04346	1.96949	1.99346	1.96604	1.98437	1.98121	1.94225	1.97967
809	1.98539	1.95777	1.99399	1.93847	1.97214	1.96083	1.92955	1.96645
81-040	2.00976	2.01389	1.98676	2.88978	1.90277	1.90298	2.01957	1.99138
81-042	2.12484	1.92796	1.92227	1.90974	2.00148	1.92074	1.96305	1.92364
810	2.01417	1.9746	2.00244	1.97387	2.00059	2.00666	1.90494	1.98174
811	1.97621	1.96375	1.98732	1.96413	1.98242	2.02478	1.9545	1.98451
81-253	1.99612	1.98532	1.98656	1.98816	2.07336	1.9746	1.99163	1.9732
812	2.01314	1.9864	2.00921	1.98322	1.98779	1.98052	2.01975	2.00349
813	2.02667	1.98303	2.00805	1.9762	1.99878	2.00496	1.9269	2.00124
814	1.9937	1.9782	1.98335	1.95071	1.99998	2.00851	1.91942	1.98981
815	1.99014	1.96361	1.98349	1.96404	1.94828	1.97243	1.98144	1.97262
90-137	2.00708	1.98159	2.00841	1.96926	1.98553	1.9771	1.93809	1.97711
BC014S	1.97096	1.96475	1.98377	1.96596	1.95414	1.92212	1.97638	1.96068
CBS1954_ERR246509	1.98125	1.97029	1.98111	1.95218	1.96159	1.98262	1.88405	1.9463
CBS6318_ERR246505	2.05088	2.0309	2.04086	1.99602	2.14899	2.04631	1.95476	2.01592
CDC173	1.98435	1.97045	1.97345	1.96573	1.98643	1.99773	1.98792	1.96471
CDC179	1.94651	1.93083	1.93433	1.93035	1.94124	1.96273	1.94832	1.92644
CDC317	1.96543	1.94839	1.94822	1.93867	1.96342	1.97131	1.96949	1.94335
CLIB214	1.98451	1.96743	2.00209	1.99091	2.00583	1.99261	2.01249	1.98546
GA1_ERR246510	2.00165	1.97853	1.99739	1.9501	2.03835	2.10275	1.97877	1.97695
J931058	2.01642	1.9953	2.01758	2.01248	2.07937	2.05453	2.04254	1.9966
J931845	1.98042	1.96512	1.97193	1.9699	1.98182	1.9778	1.99067	1.95988
J950218	1.95192	1.92393	1.91853	1.90835	1.9424	1.92906	1.95071	1.91962
J951066	1.98602	1.96497	1.97554	1.94992	1.97532	1.96883	1.96868	1.95966
J961250	1.97646	1.96545	1.97409	1.97087	1.97706	1.98314	1.99412	1.96038
Kw1590-18	2.10223	2.05382	2.1952	2.20085	2.2734	2.28843	2.33068	2.07839
Kw2006-15	2.04392	2.04373	2.15028	2.12264	2.17559	2.17781	2.18394	2.08248
Kw3259-15	2.0742	2.02707	2.11418	2.12071	2.12657	2.10197	2.21079	2.03414
UCD321	2.00493	1.95761	1.96789	1.94917	2.01343	1.97145	1.97706	1.95438
yHMJ4	2.03906	2.0333	2.01215	1.99241	1.91341	1.90034	2.05956	2.02874
YV1_ERR263537	2.17375	2.06004	2.18007	2.16025	2.31096	2.31862	2.24032	2.09451
CP35176	2.08416	2.21958	2.04012	2.00522	2.0362	2.01458	1.97798	2.03215
CP35177	1.99449	1.99132	1.94974	1.92393	1.93466	1.93314	1.88143	1.95601
73_037	2.02149	2.0126	2.0187	2.01163	2.01738	2.01492	1.99409	2.0115
73_114	2.04255	2.03446	2.04491	2.02812	2.04144	2.03871	2.01725	2.03234

## Sheet: (b) Merged CNVs
	index	Chr	Start	End	Count	Avg_coverage	Avg_length
46	174	cpar_Chr_2	1755243	1905073	1	3.61837	149830
25	143	cpar_Chr_1	1870959	1995936	1	5.17615	124977
1	30	cpar_Chr_1	308045	415122	1	2.75197	107077
8	45	cpar_Chr_1	362646	458621	1	3.03526	95975
49	175	cpar_Chr_2	1905076	1978884	1	4.03465	73808
172	15	cpar_Chr_8	1449540	1489732	1	2.79093	40192
67	106	cpar_Chr_3	89379	125534	1	3.3275	36155
66	105	cpar_Chr_3	75481	125543	3	3.18357	27793.3
68	112	cpar_Chr_3	95047	119582	1	3.18519	24535
119	114	cpar_Chr_5	578582	600135	1	3.03934	21553
111	39	cpar_Chr_5	183938	205585	6	0.978344	21463.7
15	151	cpar_Chr_1	746506	767923	1	1.05165	21417
120	156	cpar_Chr_5	578622	599988	1	1.00112	21366
103	99	cpar_Chr_4	626839	643915	3	0.000235078	16818
182	23	cpar_Chr_8	1986910	1998807	5	0.857318	11627
81	107	cpar_Chr_3	764715	775262	1	2.81221	10547
124	149	cpar_Chr_6	100869	110610	1	0.553647	9741
104	85	cpar_Chr_4	745121	753360	1	1.23987	8239
126	57	cpar_Chr_6	103096	112897	4	0.314651	7653.5
125	81	cpar_Chr_6	102570	110572	9	0.309066	7361.67
87	139	cpar_Chr_4	20673	27991	1	3.21419	7318
88	78	cpar_Chr_4	107049	114438	9	0.866923	7244.67
86	82	cpar_Chr_4	20673	28262	3	0.504503	7239.33
168	116	cpar_Chr_8	1209239	1216394	1	0.830115	7155
89	103	cpar_Chr_4	109000	116865	2	0.654721	6237.5
62	111	cpar_Chr_2	2631053	2637150	1	3.82028	6097
102	83	cpar_Chr_4	621753	627649	2	0.0388108	5861.5
110	136	cpar_Chr_5	178217	184175	3	11.9129	5830.33
60	182	cpar_Chr_2	2606807	2612354	1	3.87867	5547
90	141	cpar_Chr_4	109004	114538	2	0.808137	5463.5
155	65	cpar_Chr_8	59698	65584	4	0.511386	5315
4	97	cpar_Chr_1	357152	362449	1	3.646	5297
40	75	cpar_Chr_2	1539172	1544345	1	4.79377	5173
141	140	cpar_Chr_7	318601	323760	1	3.15598	5159
91	67	cpar_Chr_4	111555	116843	4	0.0993837	5099.25
63	155	cpar_Chr_2	2662521	2667513	1	0.0497686	4992
5	44	cpar_Chr_1	358646	364523	5	6.93329	4907
113	119	cpar_Chr_5	314394	319227	2	0.14729	4822
94	42	cpar_Chr_4	218164	222970	1	1.24874	4806
162	66	cpar_Chr_8	668142	673648	53	0.440981	4733.64
11	74	cpar_Chr_1	590787	595508	1	3.05472	4721
132	20	cpar_Chr_6	282783	302340	7	8.92295	4663.43
109	110	cpar_Chr_4	1255439	1259822	1	0.085001	4383
130	13	cpar_Chr_6	280108	284532	6	9.84722	4313.67
163	117	cpar_Chr_8	668151	672607	3	0.333075	4298.33
18	3	cpar_Chr_1	1013111	1018176	63	24.4676	4230.33
173	25	cpar_Chr_8	1657075	1661272	1	2.91482	4197
145	176	cpar_Chr_7	621998	626095	1	2.81828	4097
93	79	cpar_Chr_4	139365	143445	2	4.74612	4073
95	46	cpar_Chr_4	282909	287313	4	0.0499211	4055
146	115	cpar_Chr_7	622517	626945	2	0.985166	4047
9	98	cpar_Chr_1	363952	368197	2	3.34999	4042
177	73	cpar_Chr_8	1830260	1834291	1	3.93466	4031
72	87	cpar_Chr_3	440585	444849	7	0.37836	3972.86
112	108	cpar_Chr_5	269912	273748	1	2.88476	3836
157	48	cpar_Chr_8	88629	92605	4	0.45068	3834.5
169	163	cpar_Chr_8	1210783	1214889	2	0.670941	3773.5
35	17	cpar_Chr_2	1309219	1312880	2	3.38017	3625.5
96	64	cpar_Chr_4	286751	290778	18	0.894951	3599.22
77	19	cpar_Chr_3	545331	548851	1	3.78529	3520
170	70	cpar_Chr_8	1212680	1216476	38	0.045664	3254.26
84	95	cpar_Chr_3	863542	867144	4	1.20687	3182.25
71	113	cpar_Chr_3	440484	443714	4	0.130392	3082.75
27	100	cpar_Chr_2	721679	724819	3	0.643589	3078.33
41	137	cpar_Chr_2	1539898	1543406	3	0.635677	2994.67
107	47	cpar_Chr_4	1186180	1189780	2	0.1711	2982
161	50	cpar_Chr_8	599561	602658	3	0.0464752	2930.33
6	162	cpar_Chr_1	359479	362376	1	4.36678	2897
74	53	cpar_Chr_3	441716	444814	6	0.174318	2870.83
114	61	cpar_Chr_5	315454	319220	10	0.0150312	2860
156	104	cpar_Chr_8	88591	91421	1	0.423233	2830
158	133	cpar_Chr_8	89711	92531	1	0.316784	2820
23	91	cpar_Chr_1	1492579	1495835	2	1.0109	2786
19	41	cpar_Chr_1	1014164	1017900	30	12.0309	2720.33
0	21	cpar_Chr_1	140513	143210	1	21.1664	2697
140	76	cpar_Chr_7	246263	248960	1	0.0910239	2697
115	138	cpar_Chr_5	315455	318133	4	0.000780602	2647.25
108	86	cpar_Chr_4	1187449	1190083	1	0.032524	2634
14	165	cpar_Chr_1	707092	709703	1	0.81125	2611
58	128	cpar_Chr_2	2441250	2443850	1	1.20163	2600
122	62	cpar_Chr_5	903193	905890	10	6.03003	2588.1
116	109	cpar_Chr_5	315462	317955	1	2.98621	2493
147	80	cpar_Chr_7	632301	634781	1	0.389994	2480
42	71	cpar_Chr_2	1542030	1545577	60	0.924291	2437.8
29	16	cpar_Chr_2	849260	852555	19	0.334775	2420.37
20	169	cpar_Chr_1	1015870	1018267	1	24.6968	2397
178	164	cpar_Chr_8	1877665	1880046	1	0	2381
34	145	cpar_Chr_2	1250703	1253072	1	1.2307	2369
106	11	cpar_Chr_4	1144323	1146670	1	1.11082	2347
118	157	cpar_Chr_5	542908	545220	1	1.1855	2312
131	90	cpar_Chr_6	282058	285342	14	9.63603	2304.14
92	63	cpar_Chr_4	114186	116943	14	0.0938361	2276.36
44	126	cpar_Chr_2	1620570	1622767	1	1.13268	2197
133	161	cpar_Chr_6	283061	285258	1	7.36831	2197
138	40	cpar_Chr_6	768386	770583	1	1.19296	2197
98	122	cpar_Chr_4	327681	329865	1	1.15205	2184
13	59	cpar_Chr_1	703265	706144	82	0.11305	2125.68
33	55	cpar_Chr_2	1156040	1158641	11	0.564442	2084
64	160	cpar_Chr_2	2665555	2667631	1	0.0705786	2076
3	101	cpar_Chr_1	357123	359170	1	3.02371	2047
73	88	cpar_Chr_3	441715	443720	4	0.245458	1999.25
37	12	cpar_Chr_2	1312822	1314833	3	5.91735	1967
36	24	cpar_Chr_2	1309221	1311204	2	4.40369	1961.5
57	146	cpar_Chr_2	2420799	2422696	1	1.24387	1897
143	28	cpar_Chr_7	392502	394404	2	3.9273	1891
43	172	cpar_Chr_2	1543030	1544815	1	0	1785
134	2	cpar_Chr_6	374971	376927	4	0.97568	1770.5
7	58	cpar_Chr_1	362164	364349	111	1.04564	1640.69
151	69	cpar_Chr_7	732850	735114	45	0.796848	1633.67
61	33	cpar_Chr_2	2612196	2614066	9	1.07468	1584.44
50	6	cpar_Chr_2	2071721	2073636	126	4.64804	1474.78
180	89	cpar_Chr_8	1916963	1918425	3	1.21357	1405.33
136	14	cpar_Chr_6	421214	422611	1	2.92138	1397
142	168	cpar_Chr_7	381778	383175	1	0.968705	1397
12	68	cpar_Chr_1	594105	595493	1	3.15496	1388
52	56	cpar_Chr_2	2162648	2164985	34	3.38946	1364.65
129	1	cpar_Chr_6	154698	157569	7	0.644724	1347
56	181	cpar_Chr_2	2367495	2368831	1	1.0142	1336
154	166	cpar_Chr_8	47695	49031	1	1.22527	1336
48	127	cpar_Chr_2	1842291	1843594	1	1.10928	1303
38	125	cpar_Chr_2	1337584	1338881	1	1.22384	1297
70	131	cpar_Chr_3	406953	408250	1	0.99493	1297
171	135	cpar_Chr_8	1299132	1300873	5	1.01659	1297
45	84	cpar_Chr_2	1706879	1708372	4	0.965438	1272
75	38	cpar_Chr_3	448702	450210	112	3.87979	1268.43
31	94	cpar_Chr_2	1043611	1045076	6	0.941506	1249
181	93	cpar_Chr_8	1949595	1950899	2	1.16366	1247.5
17	120	cpar_Chr_1	796108	797305	1	1.18351	1197
80	34	cpar_Chr_3	752254	753451	1	0.928128	1197
123	43	cpar_Chr_6	42751	43948	1	1.13204	1197
144	173	cpar_Chr_7	546496	547693	1	0.869845	1197
28	144	cpar_Chr_2	808854	810164	3	1.17173	1174
166	134	cpar_Chr_8	1038126	1039423	3	0.91492	1163.67
22	4	cpar_Chr_1	1470846	1472257	4	0.880619	1150.5
174	26	cpar_Chr_8	1661262	1662459	2	7.07972	1147
127	0	cpar_Chr_6	149898	151095	3	0.877988	1130.33
175	124	cpar_Chr_8	1689864	1690985	1	0.952885	1121
83	9	cpar_Chr_3	820269	821575	9	5.46769	1119.22
167	147	cpar_Chr_8	1100482	1101734	3	1.13375	1109
153	60	cpar_Chr_7	846528	847875	11	1.20405	1106.55
135	72	cpar_Chr_6	376068	377199	2	1.23579	1106
32	170	cpar_Chr_2	1108564	1109668	1	1.16433	1104
179	92	cpar_Chr_8	1911434	1912538	2	0.739609	1099.5
21	142	cpar_Chr_1	1146084	1147181	1	1.07946	1097
24	121	cpar_Chr_1	1690661	1691758	1	1.23157	1097
39	31	cpar_Chr_2	1520024	1521121	1	3.00358	1097
47	167	cpar_Chr_2	1778902	1779999	1	1.12136	1097
53	154	cpar_Chr_2	2162778	2163875	1	0.830292	1097
65	52	cpar_Chr_2	2900797	2901894	1	0.965195	1097
76	18	cpar_Chr_3	544231	545328	1	2.81116	1097
78	54	cpar_Chr_3	686415	687512	1	1.12959	1097
82	8	cpar_Chr_3	813929	815175	3	4.17767	1097
85	29	cpar_Chr_3	1085928	1087211	2	0.952005	1097
97	178	cpar_Chr_4	300476	301573	1	0.999973	1097
99	118	cpar_Chr_4	334435	335532	1	3.69393	1097
100	179	cpar_Chr_4	497698	498795	1	0.733326	1097
101	5	cpar_Chr_4	510270	511399	2	0.894303	1097
117	132	cpar_Chr_5	534801	535898	1	1.22954	1097
128	150	cpar_Chr_6	154668	155765	1	1.11246	1097
137	35	cpar_Chr_6	566846	567943	1	3.25922	1097
139	148	cpar_Chr_7	88991	90088	1	1.21367	1097
148	129	cpar_Chr_7	662302	663399	1	1.13148	1097
150	7	cpar_Chr_7	686429	687526	1	5.50157	1097
159	37	cpar_Chr_8	336603	337700	1	1.03525	1097
164	180	cpar_Chr_8	720789	721886	1	0.870746	1097
176	152	cpar_Chr_8	1756248	1757345	1	1.11958	1097
121	10	cpar_Chr_5	609470	610618	6	0.897146	1080.33
160	49	cpar_Chr_8	418410	419588	5	1.0499	1077
16	77	cpar_Chr_1	766921	768018	2	0.400942	1047
2	36	cpar_Chr_1	308254	309295	1	1.03779	1041
26	22	cpar_Chr_1	2076190	2077287	3	1.04193	1030.33
55	32	cpar_Chr_2	2229995	2230992	1	1.15583	997
59	51	cpar_Chr_2	2487831	2488828	1	1.13618	997
69	177	cpar_Chr_3	283576	284573	1	1.09111	997
79	159	cpar_Chr_3	735483	736507	2	1.16974	997
105	171	cpar_Chr_4	928189	929186	1	1.18908	997
149	130	cpar_Chr_7	668202	669199	1	1.0586	997
165	123	cpar_Chr_8	799797	800729	1	0.824662	932
30	153	cpar_Chr_2	852558	852955	1	0.974683	397
10	102	cpar_Chr_1	364023	364320	1	2.93245	297
51	158	cpar_Chr_2	2073254	2073551	1	3.29914	297
54	27	cpar_Chr_2	2164338	2164635	2	3.11043	247
152	96	cpar_Chr_7	733390	733599	2	0.977545	197

## Sheet: (c) All CNvs
Strain	Chr	Start	End	Coverage	Length
CP35176	cpar_Chr_2	1755243	1905073	3.61837	149830
81-042	cpar_Chr_1	1870959	1995936	5.17615	124977
FM20	cpar_Chr_1	308045	415122	2.75197	107077
FM41	cpar_Chr_1	362646	458621	3.03526	95975
Kw1590-18	cpar_Chr_1	2123646	2215152	2.88202	91506
FM07	cpar_Chr_6	350537	440310	3.1339	89773
CP35176	cpar_Chr_2	1905076	1978884	4.03465	73808
FM32	cpar_Chr_1	1222605	1294722	1.18885	72117
FM43	cpar_Chr_7	720441	784909	1.18966	64468
FM07	cpar_Chr_1	317620	379463	2.8108	61843
Kw2006-15	cpar_Chr_8	1464254	1523721	2.87588	59467
FM10	cpar_Chr_1	326368	384959	3.31643	58591
FM43	cpar_Chr_1	321835	378217	3.32435	56382
FM07	cpar_Chr_6	207318	263184	3.14306	55866
FM07	cpar_Chr_6	687927	743073	3.39477	55146
Kw1590-18	cpar_Chr_5	30719	81921	3.00863	51202
FM05	cpar_Chr_1	327629	378178	3.38943	50549
FM07	cpar_Chr_3	883439	933979	2.80973	50540
807	cpar_Chr_3	75481	125543	3.19524	50062
Kw1590-18	cpar_Chr_1	22279	71876	3.16663	49597
Kw1590-18	cpar_Chr_3	47902	96952	2.80738	49050
FM43	cpar_Chr_4	594910	643341	2.92987	48431
Kw1590-18	cpar_Chr_5	893861	941922	3.30491	48061
FM43	cpar_Chr_3	895174	942991	3.15647	47817
Kw1590-18	cpar_Chr_6	819162	866179	2.97741	47017
Kw1590-18	cpar_Chr_4	42228	88625	2.87988	46397
FM10	cpar_Chr_8	1025985	1071332	2.83958	45347
FM05	cpar_Chr_2	2624826	2669730	1.23882	44904
FM43	cpar_Chr_2	2624000	2668713	1.13746	44713
FM14	cpar_Chr_1	321687	366287	2.78354	44600
FM32	cpar_Chr_2	2624954	2669273	1.11277	44319
FM06	cpar_Chr_8	1450296	1492066	2.76423	41770
FM07	cpar_Chr_6	570083	611652	2.85945	41569
FM06	cpar_Chr_1	1221723	1262118	1.05403	40395
FM13	cpar_Chr_8	1449540	1489732	2.79093	40192
FM43	cpar_Chr_6	696634	735373	3.0926	38739
FM43	cpar_Chr_3	1199109	1237685	3.05557	38576
FM43	cpar_Chr_8	1033971	1071319	2.76426	37348
FM43	cpar_Chr_2	659354	696260	2.87948	36906
FM14	cpar_Chr_8	1272771	1309449	3.04449	36678
2384	cpar_Chr_3	89379	125534	3.3275	36155
FM05	cpar_Chr_3	897402	933410	2.92098	36008
FM43	cpar_Chr_7	264682	300079	1.23016	35397
FM07	cpar_Chr_2	661261	696277	3.01131	35016
FM32	cpar_Chr_5	793943	828240	1.24304	34297
FM43	cpar_Chr_2	2183667	2217614	2.93205	33947
FM10	cpar_Chr_8	2021186	2054861	2.8341	33675
FM32	cpar_Chr_1	1499293	1532741	1.2478	33448
FM06	cpar_Chr_1	1164942	1198139	1.02367	33197
FM10	cpar_Chr_8	564656	597531	3.00705	32875
Kw2006-15	cpar_Chr_7	297217	329724	10.5903	32507
FM32	cpar_Chr_1	1165299	1197696	1.11671	32397
FM14	cpar_Chr_3	1220805	1252816	2.84355	32011
FM32	cpar_Chr_5	609665	641662	1.15962	31997
FM43	cpar_Chr_1	736388	768212	3.04511	31824
FM05	cpar_Chr_1	659557	690754	1.24805	31197
FM06	cpar_Chr_1	337265	368296	3.40477	31031
FM43	cpar_Chr_8	776488	807294	1.24856	30806
FM32	cpar_Chr_2	2359152	2389824	1.22021	30672
FM07	cpar_Chr_6	450037	480579	3.33981	30542
FM32	cpar_Chr_1	1711548	1741904	1.13251	30356
FM06	cpar_Chr_2	2359225	2389448	1.01334	30223
FM06	cpar_Chr_5	611894	642091	0.912863	30197
FM43	cpar_Chr_2	1308519	1338364	2.94196	29845
FM32	cpar_Chr_4	1156470	1186127	1.22918	29657
FM43	cpar_Chr_2	787171	816678	2.91256	29507
FM10	cpar_Chr_3	1210061	1239329	2.83262	29268
FM06	cpar_Chr_4	366332	395392	1.2183	29060
FM10	cpar_Chr_2	787642	816702	2.96905	29060
FM14	cpar_Chr_2	669803	698781	4.26684	28978
FM14	cpar_Chr_7	465681	494533	2.92002	28852
FM07	cpar_Chr_6	178686	207315	2.99881	28629
FM10	cpar_Chr_5	274312	302709	2.92381	28397
FM10	cpar_Chr_8	1737331	1765281	3.01882	27950
FM05	cpar_Chr_7	454097	481937	2.96269	27840
FM07	cpar_Chr_6	743076	770642	3.10246	27566
FM43	cpar_Chr_1	144950	172435	3.27188	27485
FM43	cpar_Chr_5	642643	669896	2.75276	27253
Kw1590-18	cpar_Chr_3	20702	47899	3.41427	27197
FM43	cpar_Chr_5	482768	509950	2.93145	27182
FM10	cpar_Chr_4	616646	643606	3.15635	26960
FM32	cpar_Chr_2	1308279	1335140	2.86112	26861
FM10	cpar_Chr_7	461680	488413	3.01709	26733
FM10	cpar_Chr_6	134239	160832	2.77938	26593
FM43	cpar_Chr_6	135539	161931	2.90984	26392
FM06	cpar_Chr_1	1271121	1297318	1.03054	26197
FM32	cpar_Chr_8	432424	458523	1.22229	26099
FM32	cpar_Chr_3	896795	922546	3.05779	25751
FM10	cpar_Chr_2	2181774	2207355	3.16485	25581
FM14	cpar_Chr_2	2181785	2207102	5.51857	25317
FM32	cpar_Chr_4	370769	395838	1.14086	25069
FM05	cpar_Chr_2	671681	696724	3.35219	25043
FM07	cpar_Chr_6	489831	514628	2.83782	24797
FM10	cpar_Chr_3	897936	922518	3.4931	24582
2386	cpar_Chr_3	95047	119582	3.18519	24535
FM43	cpar_Chr_7	174627	198642	2.92676	24015
FM32	cpar_Chr_5	213288	237135	1.19306	23847
FM32	cpar_Chr_4	1059309	1083062	1.21105	23753
FM43	cpar_Chr_8	565442	588996	3.14909	23554
FM43	cpar_Chr_3	313765	337313	3.58317	23548
FM43	cpar_Chr_2	590274	613807	3.0483	23533
FM07	cpar_Chr_6	839939	863208	2.76764	23269
FM07	cpar_Chr_6	807528	830725	3.02142	23197
FM32	cpar_Chr_2	2093345	2116342	1.20834	22997
FM06	cpar_Chr_5	214776	237673	1.03175	22897
FM07	cpar_Chr_6	547367	570080	3.65815	22713
FM06	cpar_Chr_8	437356	459853	0.948046	22497
FM43	cpar_Chr_1	299412	321832	3.22469	22420
FM06	cpar_Chr_8	1766593	1788990	1.14258	22397
Kw1590-18	cpar_Chr_2	2975821	2998218	3.48884	22397
FM14	cpar_Chr_3	753571	775835	4.42798	22264
FM05	cpar_Chr_8	1272780	1295000	2.84438	22220
FM10	cpar_Chr_2	671991	694190	3.76802	22199
FM10	cpar_Chr_3	753841	775949	3.0671	22108
FM06	cpar_Chr_2	288507	310504	1.1725	21997
FM14	cpar_Chr_3	136988	158978	2.91852	21990
FM43	cpar_Chr_2	2032268	2054227	2.95394	21959
FM07	cpar_Chr_6	80713	102650	3.14458	21937
FM43	cpar_Chr_3	1010887	1032807	2.94706	21920
FM43	cpar_Chr_8	1272978	1294816	3.22669	21838
FM43	cpar_Chr_8	314847	336594	3.24446	21747
81-040	cpar_Chr_5	183938	205585	0.949727	21647
FM14	cpar_Chr_2	2025530	2047127	3.81457	21597
FM32	cpar_Chr_4	163119	184716	1.19503	21597
2387	cpar_Chr_5	578582	600135	3.03934	21553
1241	cpar_Chr_5	184002	205499	1.02491	21497
1258	cpar_Chr_5	184023	205520	0.99342	21497
815	cpar_Chr_5	183966	205463	1.02277	21497
GA1_ERR246510	cpar_Chr_4	622321	643770	0	21449
FM36	cpar_Chr_5	183939	205386	0.943346	21447
CBS1954_ERR246509	cpar_Chr_1	746506	767923	1.05165	21417
CBS1954_ERR246509	cpar_Chr_5	578622	599988	1.00112	21366
FM05	cpar_Chr_3	754295	775637	2.8141	21342
FM21	cpar_Chr_5	184169	205366	0.935888	21197
FM06	cpar_Chr_3	1100498	1121644	1.02693	21146
FM10	cpar_Chr_2	592165	613116	3.02415	20951
FM32	cpar_Chr_1	364752	385439	3.50758	20687
FM43	cpar_Chr_2	1556858	1577470	3.19845	20612
FM43	cpar_Chr_7	71708	92245	3.0986	20537
FM43	cpar_Chr_4	1240708	1261244	3.00426	20536
FM14	cpar_Chr_8	2030419	2050934	5.5777	20515
FM14	cpar_Chr_2	795250	815756	5.57213	20506
FM32	cpar_Chr_2	853769	874262	1.23264	20493
FM43	cpar_Chr_2	2116664	2136961	3.01555	20297
FM10	cpar_Chr_2	1556667	1576960	3.02335	20293
FM10	cpar_Chr_3	317257	337515	3.33191	20258
FM14	cpar_Chr_3	1322333	1342545	5.0618	20212
FM07	cpar_Chr_6	45284	65481	3.29097	20197
FM14	cpar_Chr_2	1672355	1692548	3.53395	20193
FM14	cpar_Chr_1	1379321	1399468	5.92505	20147
FM10	cpar_Chr_1	152491	172566	3.15167	20075
FM43	cpar_Chr_5	282669	302616	3.29974	19947
FM43	cpar_Chr_2	497319	517216	2.79763	19897
FM32	cpar_Chr_2	1078085	1097845	2.91035	19760
FM32	cpar_Chr_8	1275110	1294794	2.94809	19684
FM14	cpar_Chr_2	497594	517241	4.99445	19647
FM43	cpar_Chr_1	1296593	1316240	2.79375	19647
FM43	cpar_Chr_2	2681702	2701349	1.21602	19647
FM43	cpar_Chr_4	930333	949880	2.89281	19547
FM43	cpar_Chr_4	446257	465752	2.76865	19495
2386	cpar_Chr_3	75557	95044	3.33007	19487
FM43	cpar_Chr_8	2030142	2049611	3.15706	19469
FM43	cpar_Chr_3	1066339	1085794	3.06298	19455
846	cpar_Chr_6	282928	302340	2.86928	19412
FM10	cpar_Chr_3	1066590	1085952	3.0335	19362
FM43	cpar_Chr_3	28685	47882	1.16107	19197
FM14	cpar_Chr_8	564163	583309	5.85288	19146
FM10	cpar_Chr_6	547733	566856	2.7919	19123
FM43	cpar_Chr_7	462890	481941	3.30899	19051
FM43	cpar_Chr_8	716559	735585	2.88449	19026
FM43	cpar_Chr_2	398024	417021	2.8812	18997
FM14	cpar_Chr_5	281675	300665	5.82777	18990
FM14	cpar_Chr_8	1737565	1756534	5.16779	18969
FM32	cpar_Chr_7	797937	816811	1.23011	18874
FM43	cpar_Chr_8	1747497	1766363	2.90243	18866
FM43	cpar_Chr_1	247885	266745	2.95208	18860
FM43	cpar_Chr_4	323487	342330	3.00662	18843
FM06	cpar_Chr_8	743500	762297	1.2226	18797
FM07	cpar_Chr_6	620655	639252	3.05446	18597
FM43	cpar_Chr_2	1855837	1874325	2.99268	18488
FM10	cpar_Chr_2	2549532	2567994	2.96862	18462
FM07	cpar_Chr_3	753987	772383	2.83625	18396
FM05	cpar_Chr_8	1457536	1475882	2.80677	18346
FM32	cpar_Chr_8	1704059	1722403	2.794	18344
FM10	cpar_Chr_5	481234	499502	2.92634	18268
FM05	cpar_Chr_3	1103533	1121763	1.2094	18230
FM32	cpar_Chr_2	292586	310783	1.19265	18197
FM14	cpar_Chr_4	912104	930282	3.7257	18178
FM05	cpar_Chr_8	1944259	1962356	2.77162	18097
FM07	cpar_Chr_6	326730	344827	3.3202	18097
FM32	cpar_Chr_8	1308859	1326916	2.92709	18057
FM10	cpar_Chr_2	210306	228340	2.7519	18034
FM10	cpar_Chr_6	63888	81906	3.07433	18018
FM07	cpar_Chr_6	160688	178683	2.88871	17995
FM43	cpar_Chr_1	112629	130598	3.03315	17969
FM10	cpar_Chr_8	1704112	1722028	3.29527	17916
FM43	cpar_Chr_2	2928093	2945954	2.94218	17861
FM43	cpar_Chr_6	763829	781689	3.25858	17860
FM43	cpar_Chr_8	23603	41400	2.94102	17797
FM10	cpar_Chr_6	763958	781752	3.18699	17794
FM10	cpar_Chr_8	1944017	1961783	3.12777	17766
FM10	cpar_Chr_3	1322397	1340160	3.02663	17763
FM10	cpar_Chr_2	1079716	1097458	3.27197	17742
FM06	cpar_Chr_5	905877	923550	1.20529	17673
FM43	cpar_Chr_6	549255	566912	2.94132	17657
FM10	cpar_Chr_8	1309329	1326969	3.44911	17640
FM43	cpar_Chr_4	242828	260425	2.94059	17597
Kw2006-15	cpar_Chr_2	2980496	2998093	3.08775	17597
FM14	cpar_Chr_3	1392233	1409812	4.31897	17579
FM43	cpar_Chr_8	1943838	1961339	3.40019	17501
FM43	cpar_Chr_3	753718	771163	2.80516	17445
FM14	cpar_Chr_8	1309452	1326853	6.38268	17401
FM05	cpar_Chr_8	1309403	1326800	2.80578	17397
FM06	cpar_Chr_3	21908	39305	1.23669	17397
FM43	cpar_Chr_2	558674	576071	2.89774	17397
FM32	cpar_Chr_8	789951	807320	1.09945	17369
FM14	cpar_Chr_2	590165	607519	5.02033	17354
FM32	cpar_Chr_2	99828	117153	1.16081	17325
FM43	cpar_Chr_1	2111749	2129056	2.83172	17307
FM43	cpar_Chr_2	1079361	1096649	3.50041	17288
FM07	cpar_Chr_1	300337	317617	3.48236	17280
FM06	cpar_Chr_1	1728328	1745421	1.03336	17093
2233	cpar_Chr_4	626839	643909	0.000434195	17070
FM14	cpar_Chr_6	547076	564127	3.04517	17051
FM05	cpar_Chr_8	1703471	1720468	2.78001	16997
FM07	cpar_Chr_3	1206285	1223260	3.23697	16975
FM43	cpar_Chr_3	866766	883671	3.39639	16905
FM14	cpar_Chr_8	1459162	1476043	4.19564	16881
FM43	cpar_Chr_4	1288711	1305508	2.9103	16797
FM14	cpar_Chr_5	486344	503098	4.6771	16754
FM14	cpar_Chr_3	303181	319899	3.28428	16718
2234	cpar_Chr_4	627217	643915	0	16698
FM43	cpar_Chr_3	76779	93472	2.85513	16693
2386	cpar_Chr_4	627223	643909	0.00027104	16686
FM14	cpar_Chr_1	1846608	1863250	3.44359	16642
FM43	cpar_Chr_2	1010671	1027291	3.18767	16620
FM07	cpar_Chr_3	1393167	1409738	2.75423	16571
FM43	cpar_Chr_2	2579136	2595698	2.92999	16562
FM06	cpar_Chr_3	1375689	1392186	1.00991	16497
FM10	cpar_Chr_2	2037753	2054228	3.00202	16475
FM07	cpar_Chr_6	514631	531096	3.48757	16465
FM10	cpar_Chr_8	1476042	1492454	3.45331	16412
FM32	cpar_Chr_2	1210877	1227253	2.89155	16376
FM05	cpar_Chr_3	322050	338359	2.79991	16309
FM43	cpar_Chr_2	1358117	1374409	3.24873	16292
FM10	cpar_Chr_7	98550	114747	2.8519	16197
FM43	cpar_Chr_1	525356	541496	3.1738	16140
FM07	cpar_Chr_6	781647	797776	3.17031	16129
FM10	cpar_Chr_4	1289647	1305771	2.83956	16124
FM10	cpar_Chr_4	899185	915299	3.11035	16114
FM06	cpar_Chr_4	1061803	1077784	1.10837	15981
FM10	cpar_Chr_5	655434	671386	3.19465	15952
FM43	cpar_Chr_7	231792	247679	2.95962	15887
FM43	cpar_Chr_2	1425068	1440927	2.97942	15859
FM32	cpar_Chr_4	900415	916251	2.88397	15836
FM32	cpar_Chr_1	655974	671771	1.18189	15797
FM14	cpar_Chr_3	336523	352249	3.07415	15726
FM14	cpar_Chr_7	331348	347071	4.36535	15723
FM14	cpar_Chr_3	263410	279128	3.25682	15718
FM06	cpar_Chr_1	1494079	1509780	0.98371	15701
FM43	cpar_Chr_1	1828240	1843937	1.21164	15697
FM05	cpar_Chr_3	1321605	1337289	2.82938	15684
FM14	cpar_Chr_2	560579	576212	4.26521	15633
FM14	cpar_Chr_2	2702246	2717878	3.5031	15632
FM10	cpar_Chr_8	1604556	1620178	2.81579	15622
FM14	cpar_Chr_4	619626	635245	7.35177	15619
FM43	cpar_Chr_1	1017448	1033051	3.34357	15603
FM10	cpar_Chr_4	244035	259632	3.0673	15597
FM10	cpar_Chr_2	1103861	1119431	2.83083	15570
FM14	cpar_Chr_8	715619	731132	5.00976	15513
FM43	cpar_Chr_3	1322511	1338011	3.11751	15500
FM14	cpar_Chr_6	100752	116197	6.16334	15445
FM14	cpar_Chr_1	1107636	1123004	5.41464	15368
FM43	cpar_Chr_4	694937	710273	3.05517	15336
FM43	cpar_Chr_3	236961	252258	3.03809	15297
FM10	cpar_Chr_6	100859	116148	3.95287	15289
FM43	cpar_Chr_4	56874	72121	2.79546	15247
FM07	cpar_Chr_4	1024596	1039842	3.05537	15246
FM10	cpar_Chr_2	1211761	1227006	3.50322	15245
Kw2006-15	cpar_Chr_4	32594	47791	2.79263	15197
FM10	cpar_Chr_1	1106929	1122120	3.11601	15191
FM06	cpar_Chr_1	1033557	1048709	1.11146	15152
FM10	cpar_Chr_6	710695	725790	2.94488	15095
FM43	cpar_Chr_1	705976	721067	1.21511	15091
FM43	cpar_Chr_1	1387133	1402214	3.04999	15081
FM10	cpar_Chr_2	2928055	2943068	2.94656	15013
FM06	cpar_Chr_5	398132	413129	1.2495	14997
FM10	cpar_Chr_1	399968	414927	2.87485	14959
FM14	cpar_Chr_8	1722615	1737562	2.787	14947
FM32	cpar_Chr_7	281942	296889	1.19344	14947
FM10	cpar_Chr_4	1025702	1040634	3.05449	14932
FM10	cpar_Chr_1	1018220	1033148	3.068	14928
FM14	cpar_Chr_2	1198549	1213387	2.87577	14838
FM14	cpar_Chr_1	299655	314484	5.37341	14829
FM06	cpar_Chr_8	1132480	1147277	1.05983	14797
FM06	cpar_Chr_3	711612	726409	1.20244	14797
FM14	cpar_Chr_1	1474849	1489635	3.93795	14786
FM14	cpar_Chr_2	2579000	2593786	4.68957	14786
FM43	cpar_Chr_1	399957	414716	3.06304	14759
FM10	cpar_Chr_2	1495255	1510006	2.80506	14751
FM32	cpar_Chr_7	551483	566234	1.17256	14751
FM43	cpar_Chr_7	329637	344370	3.88138	14733
FM43	cpar_Chr_5	223850	238497	1.20022	14647
FM06	cpar_Chr_1	657420	672017	1.12264	14597
FM14	cpar_Chr_3	321952	336520	6.1136	14568
FM07	cpar_Chr_6	312162	326727	3.84713	14565
FM14	cpar_Chr_6	711398	725959	4.94375	14561
FM14	cpar_Chr_4	1242035	1256561	5.49426	14526
FM32	cpar_Chr_6	480369	494865	1.19008	14496
FM14	cpar_Chr_7	173638	188119	4.28776	14481
FM05	cpar_Chr_2	1013837	1028302	2.76119	14465
FM06	cpar_Chr_8	823194	837591	1.11891	14397
FM07	cpar_Chr_8	1708318	1722715	3.00916	14397
FM43	cpar_Chr_3	252261	266658	2.76712	14397
FM14	cpar_Chr_2	1855733	1870060	5.70892	14327
FM10	cpar_Chr_2	1856141	1870461	3.014	14320
FM14	cpar_Chr_7	128090	142388	4.43949	14298
FM43	cpar_Chr_8	1476022	1490313	3.93269	14291
FM05	cpar_Chr_1	2022528	2036775	2.86646	14247
FM05	cpar_Chr_8	1475885	1490116	3.36993	14231
FM07	cpar_Chr_2	1214776	1229005	3.13073	14229
FM32	cpar_Chr_1	574621	588830	1.20003	14209
FM06	cpar_Chr_1	285293	299500	1.1751	14207
FM43	cpar_Chr_4	901111	915280	3.56501	14169
FM43	cpar_Chr_2	1211792	1225915	3.71	14123
FM43	cpar_Chr_1	1999469	2013545	3.14629	14076
FM06	cpar_Chr_4	171065	185062	0.936638	13997
FM10	cpar_Chr_4	1240426	1254420	3.09123	13994
FM14	cpar_Chr_8	301117	315064	2.87688	13947
FM14	cpar_Chr_1	366290	380224	6.00071	13934
FM14	cpar_Chr_8	957801	971700	4.27895	13899
FM43	cpar_Chr_7	654941	668838	2.97753	13897
FM07	cpar_Chr_4	898731	912590	4.3769	13859
FM07	cpar_Chr_1	2022878	2036725	3.21298	13847
FM10	cpar_Chr_1	1386463	1400308	3.08923	13845
FM14	cpar_Chr_2	1495460	1509300	4.95623	13840
2384	cpar_Chr_3	75545	89376	3.02541	13831
FM43	cpar_Chr_6	101110	114927	3.12422	13817
FM10	cpar_Chr_6	696006	709758	2.77488	13752
FM14	cpar_Chr_8	114245	127978	4.73906	13733
FM10	cpar_Chr_2	1013966	1027670	3.24938	13704
FM14	cpar_Chr_2	1425074	1438776	4.86512	13702
FM43	cpar_Chr_2	533619	547267	2.8357	13648
FM10	cpar_Chr_1	2023139	2036786	3.07717	13647
FM43	cpar_Chr_3	693973	707592	3.05708	13619
FM43	cpar_Chr_6	389811	403410	3.18676	13599
FM32	cpar_Chr_4	680982	694579	1.21387	13597
FM43	cpar_Chr_2	2791018	2804615	2.80893	13597
FM14	cpar_Chr_4	1025778	1039360	5.78571	13582
FM14	cpar_Chr_4	697452	711001	5.49897	13549
FM14	cpar_Chr_8	1947565	1961066	5.09144	13501
FM43	cpar_Chr_3	145370	158867	2.93353	13497
FM10	cpar_Chr_4	696709	710171	2.96171	13462
FM10	cpar_Chr_8	1454992	1468385	2.95992	13393
FM14	cpar_Chr_3	1070343	1083704	5.79469	13361
FM06	cpar_Chr_1	1886832	1900137	1.15261	13305
FM06	cpar_Chr_8	100374	113671	1.17025	13297
FM43	cpar_Chr_8	1604856	1618110	3.00997	13254
FM14	cpar_Chr_4	643266	656515	2.87168	13249
FM07	cpar_Chr_8	583355	596602	3.51091	13247
FM10	cpar_Chr_1	1999795	2013036	3.0103	13241
FM43	cpar_Chr_1	1108187	1121411	3.26727	13224
FM14	cpar_Chr_5	926219	939416	2.87123	13197
FM43	cpar_Chr_2	1957279	1970401	3.54045	13122
FM07	cpar_Chr_6	647716	660820	2.89098	13104
FM32	cpar_Chr_2	1272239	1285252	1.22016	13013
FM43	cpar_Chr_6	122548	135536	3.5987	12988
FM14	cpar_Chr_2	2053956	2066887	4.381	12931
FM14	cpar_Chr_2	884405	897317	2.76547	12912
FM07	cpar_Chr_5	289853	302761	3.16864	12908
FM07	cpar_Chr_2	648362	661258	2.8567	12896
FM43	cpar_Chr_3	1148176	1161056	2.76556	12880
FM32	cpar_Chr_7	467891	480758	3.56734	12867
FM14	cpar_Chr_6	354058	366905	3.66779	12847
FM14	cpar_Chr_6	389702	402546	4.23922	12844
FM14	cpar_Chr_3	1057524	1070340	3.07416	12816
FM14	cpar_Chr_1	1296955	1309752	4.97352	12797
FM43	cpar_Chr_4	735118	747904	3.05887	12786
FM14	cpar_Chr_1	1928097	1940844	2.76152	12747
FM43	cpar_Chr_2	2701352	2714075	3.05958	12723
FM14	cpar_Chr_4	187355	200063	5.34785	12708
FM06	cpar_Chr_2	1273209	1285906	1.14347	12697
FM14	cpar_Chr_7	96255	108925	4.49213	12670
FM06	cpar_Chr_8	1820351	1833016	1.11682	12665
FM14	cpar_Chr_5	88107	100754	4.17077	12647
FM43	cpar_Chr_4	581260	593907	2.77233	12647
FM32	cpar_Chr_3	323290	335933	2.82146	12643
FM07	cpar_Chr_8	460888	473489	2.88718	12601
FM10	cpar_Chr_3	1020394	1032911	2.90413	12517
FM14	cpar_Chr_4	115158	127675	4.18039	12517
FM06	cpar_Chr_1	860273	872770	1.15632	12497
FM43	cpar_Chr_2	2556436	2568933	3.01788	12497
FM43	cpar_Chr_1	952857	965341	2.90389	12484
FM43	cpar_Chr_8	1199902	1212385	2.76869	12483
FM43	cpar_Chr_8	967691	980110	3.14086	12419
FM10	cpar_Chr_3	922521	934932	2.7776	12411
FM14	cpar_Chr_7	653015	665412	4.12215	12397
FM43	cpar_Chr_8	1986492	1998839	0.899695	12347
FM14	cpar_Chr_3	1441365	1453694	5.38709	12329
FM14	cpar_Chr_1	609082	621390	4.28744	12308
FM43	cpar_Chr_2	1818031	1830334	2.98211	12303
FM14	cpar_Chr_2	745047	757346	4.94538	12299
FM14	cpar_Chr_3	1148132	1160380	4.06704	12248
FM14	cpar_Chr_6	134598	146845	3.12612	12247
FM14	cpar_Chr_6	262609	274855	5.30577	12246
FM32	cpar_Chr_3	735585	747824	1.11574	12239
FM14	cpar_Chr_8	1477546	1489779	5.83433	12233
FM14	cpar_Chr_2	1957577	1969776	6.4463	12199
FM14	cpar_Chr_6	291852	304049	2.88495	12197
FM32	cpar_Chr_8	1140576	1152773	1.165	12197
FM14	cpar_Chr_6	725962	738138	4.64795	12176
FM32	cpar_Chr_2	1957297	1969472	2.87948	12175
FM05	cpar_Chr_2	1957403	1969531	2.95328	12128
FM14	cpar_Chr_2	2123581	2135681	3.62118	12100
FM06	cpar_Chr_4	757829	769926	1.16273	12097
FM10	cpar_Chr_2	1957276	1969342	3.46507	12066
FM32	cpar_Chr_4	880815	892812	2.81493	11997
FM43	cpar_Chr_4	879511	891508	3.45082	11997
FM43	cpar_Chr_6	69810	81757	3.12595	11947
FM43	cpar_Chr_2	1103452	1115362	3.25159	11910
CBS1954_ERR246509	cpar_Chr_8	1986910	1998807	0.0377917	11897
FM10	cpar_Chr_2	2388791	2400678	2.93783	11887
FM10	cpar_Chr_6	262321	274145	3.0955	11824
FM14	cpar_Chr_6	122790	134595	5.89457	11805
FM10	cpar_Chr_2	1901464	1913268	2.78321	11804
FM06	cpar_Chr_2	2225022	2236819	1.15408	11797
FM16	cpar_Chr_8	1987018	1998765	1.04945	11747
FM43	cpar_Chr_2	2306761	2318458	2.90944	11697
FM43	cpar_Chr_2	744683	756368	2.79939	11685
FM06	cpar_Chr_7	734666	746332	1.21985	11666
FM07	cpar_Chr_1	155805	167441	4.62686	11636
FM10	cpar_Chr_1	2161399	2173009	2.93966	11610
FM06	cpar_Chr_6	331866	343463	1.14408	11597
FM14	cpar_Chr_4	231966	243563	2.76957	11597
90-137	cpar_Chr_8	1987084	1998681	1.06142	11597
FM05	cpar_Chr_6	796465	808047	2.75335	11582
FM07	cpar_Chr_6	263187	274756	5.29287	11569
FM10	cpar_Chr_8	1620181	1631749	3.37215	11568
FM07	cpar_Chr_2	2928591	2940149	2.81308	11558
FM14	cpar_Chr_4	323715	335263	5.77138	11548
FM32	cpar_Chr_3	401572	413119	1.23885	11547
81-253	cpar_Chr_8	1987092	1998639	1.05974	11547
FM10	cpar_Chr_3	524094	535629	2.8043	11535
FM43	cpar_Chr_1	2161359	2172859	3.24363	11500
FM14	cpar_Chr_1	1625862	1637311	4.28217	11449
FM43	cpar_Chr_6	281836	293260	3.16025	11424
FM14	cpar_Chr_7	409733	421154	2.91003	11421
FM43	cpar_Chr_2	1938222	1949626	3.24304	11404
FM10	cpar_Chr_1	208945	220342	2.75286	11397
FM07	cpar_Chr_8	571997	583352	9.66966	11355
02-203	cpar_Chr_8	1987302	1998649	1.07819	11347
FM10	cpar_Chr_6	122894	134236	3.37559	11342
FM14	cpar_Chr_1	253074	264405	4.69493	11331
FM14	cpar_Chr_4	1288038	1299348	4.97229	11310
FM14	cpar_Chr_6	31105	42365	4.17204	11260
FM05	cpar_Chr_6	770689	781933	2.87019	11244
FM43	cpar_Chr_4	184474	195675	2.84771	11201
FM06	cpar_Chr_2	2647461	2658658	0.994047	11197
FM14	cpar_Chr_6	770560	781749	6.10079	11189
FM43	cpar_Chr_2	2389107	2400256	3.08444	11149
FM14	cpar_Chr_2	1079076	1090203	5.20439	11127
FM10	cpar_Chr_2	1358160	1369274	2.938	11114
FM14	cpar_Chr_2	1413974	1425071	2.77611	11097
FM14	cpar_Chr_3	1129198	1140279	4.99634	11081
FM10	cpar_Chr_2	746978	758039	2.86443	11061
FM14	cpar_Chr_1	2025755	2036802	4.15451	11047
FM43	cpar_Chr_8	1618365	1629381	3.61593	11016
FM14	cpar_Chr_2	1556956	1567964	6.16457	11008
FM07	cpar_Chr_6	770645	781644	5.97732	10999
FM10	cpar_Chr_8	759656	770653	3.11324	10997
FM14	cpar_Chr_5	362996	373993	4.35563	10997
Kw2006-15	cpar_Chr_3	22300	33297	3.05033	10997
FM07	cpar_Chr_8	1315859	1326855	3.82533	10996
FM14	cpar_Chr_2	540310	551279	3.91439	10969
FM14	cpar_Chr_2	340933	351893	3.14357	10960
FM14	cpar_Chr_5	379189	390136	2.79871	10947
FM06	cpar_Chr_4	829729	840672	1.17054	10943
FM14	cpar_Chr_6	582331	593274	2.98146	10943
FM06	cpar_Chr_1	1987832	1998774	1.18846	10942
FM14	cpar_Chr_3	245657	256576	3.33481	10919
FM14	cpar_Chr_2	2766095	2777002	4.07898	10907
FM14	cpar_Chr_1	161590	172495	5.77239	10905
FM06	cpar_Chr_2	850188	861092	1.17512	10904
FM07	cpar_Chr_6	670227	681124	3.43168	10897
FM43	cpar_Chr_2	1498374	1509269	3.27132	10895
FM10	cpar_Chr_6	730293	741155	2.75443	10862
FM07	cpar_Chr_3	277626	288473	4.75525	10847
FM14	cpar_Chr_2	2337111	2347958	2.77487	10847
FM43	cpar_Chr_2	156027	166870	2.82565	10843
FM14	cpar_Chr_3	1022803	1033639	4.34772	10836
FM14	cpar_Chr_3	1256919	1267730	5.25164	10811
FM06	cpar_Chr_2	2137120	2147917	1.07913	10797
FM43	cpar_Chr_2	423424	434221	2.80644	10797
FM10	cpar_Chr_5	688595	699390	2.81081	10795
FM14	cpar_Chr_8	1230346	1241136	4.38489	10790
FM14	cpar_Chr_7	239131	249920	5.35486	10789
FM06	cpar_Chr_2	99742	110489	1.05596	10747
FM43	cpar_Chr_5	688699	699422	2.89511	10723
FM07	cpar_Chr_8	1618768	1629490	3.22773	10722
FM43	cpar_Chr_1	965344	976049	3.09112	10705
FM10	cpar_Chr_3	1442113	1452810	2.91649	10697
FM14	cpar_Chr_8	348441	359138	4.67612	10697
FM43	cpar_Chr_3	1442159	1452856	2.79215	10697
FM14	cpar_Chr_1	930336	941009	5.32945	10673
FM10	cpar_Chr_3	236856	247503	2.83022	10647
FM14	cpar_Chr_1	1584535	1595182	3.50237	10647
FM14	cpar_Chr_4	858649	869296	4.93763	10647
FM14	cpar_Chr_3	613781	624422	4.53725	10641
FM14	cpar_Chr_8	1618595	1629211	6.67262	10616
FM14	cpar_Chr_2	156167	166729	3.39208	10562
FM14	cpar_Chr_2	2568438	2578997	2.75838	10559
2384	cpar_Chr_3	764715	775262	2.81221	10547
FM14	cpar_Chr_2	1312875	1323346	5.4266	10471
FM14	cpar_Chr_4	394682	405129	4.32054	10447
FM14	cpar_Chr_7	394453	404898	3.32502	10445
FM43	cpar_Chr_3	1129201	1139623	2.83886	10422
FM14	cpar_Chr_6	524244	534663	3.85519	10419
FM14	cpar_Chr_2	1016972	1027385	6.38057	10413
FM06	cpar_Chr_1	1574260	1584657	1.24469	10397
FM10	cpar_Chr_4	61925	72322	2.98283	10397
FM14	cpar_Chr_6	71802	82199	4.26314	10397
FM32	cpar_Chr_1	1686748	1697145	1.23326	10397
FM43	cpar_Chr_8	459533	469930	2.83483	10397
FM14	cpar_Chr_8	933612	943978	2.81246	10366
FM14	cpar_Chr_3	391252	401611	4.45286	10359
FM06	cpar_Chr_8	607856	618153	1.22232	10297
FM32	cpar_Chr_8	606691	616988	1.24465	10297
FM43	cpar_Chr_6	581885	592182	3.02085	10297
FM43	cpar_Chr_3	278261	288558	3.45572	10297
FM43	cpar_Chr_2	1699513	1709791	2.82537	10278
FM43	cpar_Chr_8	1160811	1171072	3.18691	10261
FM14	cpar_Chr_2	382429	392676	3.97791	10247
FM14	cpar_Chr_2	1097807	1108054	4.09759	10247
FM43	cpar_Chr_1	1769243	1779440	3.0573	10197
FM43	cpar_Chr_5	363569	373766	2.98658	10197
FM14	cpar_Chr_3	1210643	1220802	6.85894	10159
FM07	cpar_Chr_2	1726070	1736217	3.62068	10147
611	cpar_Chr_7	329662	339795	3.1319	10133
FM14	cpar_Chr_1	2118507	2128635	4.66718	10128
FM14	cpar_Chr_7	515236	525356	6.78261	10120
FM10	cpar_Chr_8	718647	728753	3.06587	10106
FM43	cpar_Chr_2	1643866	1653970	3.07595	10104
FM06	cpar_Chr_2	1294709	1304806	1.19332	10097
FM10	cpar_Chr_7	451580	461677	2.79635	10097
FM32	cpar_Chr_4	758983	769080	1.24131	10097
FM43	cpar_Chr_5	730325	740422	3.20517	10097
FM43	cpar_Chr_2	2458913	2468994	2.76783	10081
FM10	cpar_Chr_7	515116	525179	3.56199	10063
FM14	cpar_Chr_1	1547708	1557757	4.13654	10049
FM14	cpar_Chr_5	140107	150139	3.55826	10032
FM43	cpar_Chr_8	1465991	1476019	2.96565	10028
FM07	cpar_Chr_2	1017162	1027181	3.11402	10019
FM14	cpar_Chr_2	449115	459114	5.0914	9999
FM14	cpar_Chr_2	1725973	1735971	4.53251	9998
FM10	cpar_Chr_6	797228	807201	3.19059	9973
FM43	cpar_Chr_3	1256988	1266958	3.18895	9970
FM14	cpar_Chr_2	1947621	1957574	4.01597	9953
FM14	cpar_Chr_6	308893	318790	3.65221	9897
GA1_ERR246510	cpar_Chr_6	275177	285074	12.0057	9897
FM43	cpar_Chr_8	205060	214930	3.10663	9870
FM10	cpar_Chr_7	392454	402309	2.89102	9855
FM07	cpar_Chr_6	112802	122626	3.62902	9824
FM10	cpar_Chr_8	1904005	1913802	2.85735	9797
FM14	cpar_Chr_2	1110953	1120750	3.57111	9797
FM43	cpar_Chr_8	543842	553639	3.10591	9797
FM10	cpar_Chr_3	278008	287755	3.40068	9747
FM14	cpar_Chr_8	38435	48182	3.34241	9747
FM43	cpar_Chr_1	2022198	2031945	3.23133	9747
FM07	cpar_Chr_6	797779	807525	3.98221	9746
90-137	cpar_Chr_6	100869	110610	0.553647	9741
FM10	cpar_Chr_2	1938274	1948008	3.29061	9734
FM43	cpar_Chr_8	1703819	1713544	3.21204	9725
FM07	cpar_Chr_6	440313	450034	2.9076	9721
FM14	cpar_Chr_3	917312	927019	8.66903	9707
FM07	cpar_Chr_4	423728	433426	3.78282	9698
FM10	cpar_Chr_1	1624594	1634291	2.80569	9697
FM14	cpar_Chr_4	902418	912101	5.71302	9683
FM43	cpar_Chr_4	662412	672084	2.90786	9672
FM14	cpar_Chr_8	1029814	1039472	4.46026	9658
FM14	cpar_Chr_8	1198987	1208634	3.21875	9647
FM43	cpar_Chr_6	431305	440950	3.37743	9645
FM14	cpar_Chr_8	226648	236288	3.65048	9640
FM14	cpar_Chr_4	586486	596123	3.10846	9637
FM07	cpar_Chr_3	1130576	1140192	3.49026	9616
FM05	cpar_Chr_3	278931	288528	2.81783	9597
FM06	cpar_Chr_2	2692156	2701753	1.13916	9597
FM07	cpar_Chr_4	184826	194423	2.84718	9597
FM10	cpar_Chr_4	880885	890482	3.16156	9597
FM14	cpar_Chr_2	1567967	1577563	5.18308	9596
FM07	cpar_Chr_8	374880	384435	3.15854	9555
FM14	cpar_Chr_2	1188991	1198546	5.09935	9555
FM14	cpar_Chr_8	28885	38432	4.77393	9547
FM32	cpar_Chr_3	867008	876551	3.03533	9543
FM10	cpar_Chr_6	282748	292286	3.17394	9538
FM10	cpar_Chr_3	1257332	1266844	3.13111	9512
FM10	cpar_Chr_6	430770	440279	3.1255	9509
FM07	cpar_Chr_5	730472	739969	3.58116	9497
FM10	cpar_Chr_8	1160933	1170408	2.8978	9475
FM43	cpar_Chr_8	1317319	1326779	3.72272	9460
FM14	cpar_Chr_1	45477	54924	4.59938	9447
FM14	cpar_Chr_4	1100926	1110373	4.73426	9447
FM43	cpar_Chr_8	1738047	1747494	3.34935	9447
FM43	cpar_Chr_2	2329011	2338458	2.93857	9447
FM43	cpar_Chr_6	344562	354006	3.53632	9444
FM07	cpar_Chr_1	1391801	1401232	3.11128	9431
FM14	cpar_Chr_6	430708	440138	5.43761	9430
FM43	cpar_Chr_3	1047810	1057236	3.45651	9426
FM14	cpar_Chr_1	567375	576799	3.2026	9424
FM10	cpar_Chr_2	330919	340321	3.09074	9402
FM07	cpar_Chr_6	660823	670224	4.51123	9401
FM10	cpar_Chr_8	544256	553653	3.07943	9397
FM14	cpar_Chr_8	150401	159795	4.77107	9394
FM10	cpar_Chr_3	1047714	1057087	3.3255	9373
FM43	cpar_Chr_8	1087522	1096869	1.21656	9347
FM10	cpar_Chr_3	612435	621762	2.77892	9327
FM14	cpar_Chr_3	1048199	1057521	6.09654	9322
FM14	cpar_Chr_8	323017	332338	2.98978	9321
1700	cpar_Chr_6	103578	112897	0.541643	9319
FM14	cpar_Chr_2	651433	660750	4.38777	9317
FM14	cpar_Chr_4	571598	580899	3.61934	9301
FM10	cpar_Chr_8	1236009	1245309	2.90482	9300
FM10	cpar_Chr_6	317402	326699	3.06796	9297
FM10	cpar_Chr_2	2971243	2980540	3.02963	9297
FM32	cpar_Chr_3	278085	287382	2.75186	9297
FM10	cpar_Chr_6	344802	354094	3.66925	9292
FM07	cpar_Chr_8	113987	123247	2.8735	9260
FM10	cpar_Chr_4	396588	405843	2.75201	9255
FM07	cpar_Chr_2	1314788	1324033	2.88956	9245
FM07	cpar_Chr_3	698384	707621	2.85892	9237
FM14	cpar_Chr_2	1509303	1518532	3.04447	9229
FM06	cpar_Chr_6	480578	489806	1.24295	9228
FM05	cpar_Chr_6	344721	353932	2.98379	9211
FM07	cpar_Chr_6	830728	839936	3.99766	9208
FM14	cpar_Chr_6	344851	354055	6.47014	9204
FM14	cpar_Chr_1	1802798	1812001	2.79718	9203
FM14	cpar_Chr_8	375141	384342	4.74161	9201
FM07	cpar_Chr_1	1769657	1778854	3.71452	9197
FM14	cpar_Chr_2	2802772	2811969	3.79042	9197
FM43	cpar_Chr_2	1922628	1931819	2.87706	9191
FM14	cpar_Chr_1	122127	131273	6.11451	9146
FM43	cpar_Chr_6	661208	670331	3.71645	9123
FM07	cpar_Chr_6	134944	144041	3.39704	9097
FM07	cpar_Chr_8	562897	571994	3.104	9097
FM10	cpar_Chr_3	149893	158989	2.79013	9096
FM14	cpar_Chr_8	1158234	1167330	3.65509	9096
FM14	cpar_Chr_2	1820988	1830080	5.60974	9092
FM14	cpar_Chr_6	282758	291849	5.72448	9091
FM14	cpar_Chr_4	794103	803170	4.37908	9067
FM07	cpar_Chr_8	1063793	1072858	4.30119	9065
FM14	cpar_Chr_4	251366	260415	4.91993	9049
FM10	cpar_Chr_7	678503	687550	3.24519	9047
FM07	cpar_Chr_8	2036145	2045179	4.22036	9034
FM10	cpar_Chr_1	189719	198742	2.97018	9023
FM43	cpar_Chr_3	1452859	1461881	3.29596	9022
FM14	cpar_Chr_1	524637	533658	5.50562	9021
FM10	cpar_Chr_6	830004	839006	3.05277	9002
FM10	cpar_Chr_2	1922071	1931071	2.85791	9000
FM05	cpar_Chr_4	47488	56485	2.77981	8997
FM07	cpar_Chr_8	1476191	1485187	4.98309	8996
FM14	cpar_Chr_4	47976	56970	6.10676	8994
FM14	cpar_Chr_6	797828	806805	5.35642	8977
FM14	cpar_Chr_3	974468	983419	4.84978	8951
FM10	cpar_Chr_7	135750	144698	2.89543	8948
FM14	cpar_Chr_8	205398	214345	5.60054	8947
FM43	cpar_Chr_1	189438	198382	3.06578	8944
FM10	cpar_Chr_6	392702	401616	3.00292	8914
FM07	cpar_Chr_2	1931710	1940607	2.77859	8897
FM10	cpar_Chr_3	52296	61193	2.80062	8897
FM14	cpar_Chr_1	1946403	1955300	3.92536	8897
FM14	cpar_Chr_5	27634	36531	3.07674	8897
FM43	cpar_Chr_6	317963	326859	3.53352	8896
FM10	cpar_Chr_2	1314732	1323627	3.17133	8895
FM14	cpar_Chr_4	139781	148667	0.850053	8886
FM07	cpar_Chr_1	1902796	1911675	8.19845	8879
FM14	cpar_Chr_3	933772	942643	5.03199	8871
FM07	cpar_Chr_2	1957236	1966094	6.36218	8858
FM10	cpar_Chr_2	875836	884680	2.78861	8844
FM10	cpar_Chr_2	1644036	1652874	2.99992	8838
FM07	cpar_Chr_3	526312	535142	3.00109	8830
FM07	cpar_Chr_1	466419	475233	2.85439	8814
FM07	cpar_Chr_2	2116401	2125210	3.23922	8809
FM06	cpar_Chr_2	1843594	1852391	1.20976	8797
FM07	cpar_Chr_6	291695	300492	2.9946	8797
FM07	cpar_Chr_8	1199315	1208112	3.06515	8797
FM14	cpar_Chr_2	2971184	2979981	4.45467	8797
FM43	cpar_Chr_4	224128	232925	3.23826	8797
FM14	cpar_Chr_3	77742	86538	3.19791	8796
FM05	cpar_Chr_6	431470	440251	2.79237	8781
FM05	cpar_Chr_5	223865	232612	1.23081	8747
FM07	cpar_Chr_3	1333420	1342160	2.99377	8740
FM10	cpar_Chr_2	451441	460175	2.90812	8734
FM10	cpar_Chr_4	47923	56622	3.40538	8699
FM05	cpar_Chr_2	1212352	1221049	2.87186	8697
FM07	cpar_Chr_3	160660	169357	2.81567	8697
FM10	cpar_Chr_2	1727581	1736278	2.76484	8697
FM14	cpar_Chr_8	587762	596459	5.50751	8697
FM43	cpar_Chr_4	48174	56871	3.49893	8697
FM43	cpar_Chr_3	1187009	1195706	1.19673	8697
FM05	cpar_Chr_7	515040	523732	2.882	8692
FM06	cpar_Chr_3	953892	962580	1.22633	8688
FM43	cpar_Chr_4	529155	537810	2.94545	8655
FM06	cpar_Chr_1	1005862	1014509	1.06424	8647
FM43	cpar_Chr_8	1236429	1245076	3.44704	8647
FM14	cpar_Chr_1	1335146	1343767	4.60461	8621
FM14	cpar_Chr_1	540480	549093	5.01176	8613
FM43	cpar_Chr_2	1904828	1913425	2.78582	8597
FM43	cpar_Chr_2	2413313	2421910	3.15056	8597
FM06	cpar_Chr_3	793990	802580	1.23911	8590
FM14	cpar_Chr_4	736627	745210	3.11203	8583
FM14	cpar_Chr_6	318793	327348	5.85049	8555
FM43	cpar_Chr_8	1025413	1033968	3.38406	8555
FM14	cpar_Chr_8	737735	746282	4.43676	8547
FM14	cpar_Chr_8	1707862	1716409	5.03801	8547
FM10	cpar_Chr_1	2120356	2128896	2.86919	8540
FM14	cpar_Chr_1	952880	961397	5.15833	8517
FM07	cpar_Chr_4	590731	599246	3.0772	8515
FM07	cpar_Chr_1	524540	533047	3.34876	8507
FM10	cpar_Chr_2	706593	715092	2.85353	8499
FM07	cpar_Chr_3	52288	60785	3.65468	8497
FM10	cpar_Chr_4	224435	232932	3.15288	8497
FM14	cpar_Chr_4	944278	952775	3.27693	8497
FM43	cpar_Chr_8	588999	597496	3.29626	8497
FM14	cpar_Chr_5	828035	836516	4.89717	8481
FM07	cpar_Chr_1	122343	130816	4.42666	8473
FM10	cpar_Chr_1	524431	532903	3.25114	8472
FM14	cpar_Chr_3	237186	245654	5.27259	8468
FM07	cpar_Chr_6	639255	647713	4.1188	8458
FM10	cpar_Chr_1	122242	130699	3.23532	8457
FM14	cpar_Chr_3	128532	136985	5.1936	8453
FM05	cpar_Chr_8	762574	771021	2.77827	8447
FM07	cpar_Chr_5	183999	192446	0.962482	8447
FM10	cpar_Chr_7	885421	893868	3.40905	8447
FM43	cpar_Chr_2	1037994	1046408	3.505	8414
FM10	cpar_Chr_8	315016	323426	3.38503	8410
FM10	cpar_Chr_8	1678002	1686409	2.80116	8407
FM10	cpar_Chr_7	339257	347655	2.95815	8398
FM07	cpar_Chr_7	494648	503045	3.35241	8397
FM14	cpar_Chr_4	881318	889715	4.79622	8397
FM14	cpar_Chr_8	508205	516602	3.15449	8397
FM43	cpar_Chr_4	1146491	1154888	2.75849	8397
FM14	cpar_Chr_2	332534	340930	5.31788	8396
FM05	cpar_Chr_4	425036	433416	2.78367	8380
FM43	cpar_Chr_1	541499	549847	2.77206	8348
FM10	cpar_Chr_7	239155	247502	3.07937	8347
FM14	cpar_Chr_1	1767807	1776154	5.80244	8347
FM14	cpar_Chr_3	526927	535265	5.59348	8338
FM14	cpar_Chr_5	746696	755007	5.15507	8311
FM10	cpar_Chr_7	838171	846468	2.83844	8297
FM14	cpar_Chr_5	171263	179560	4.16004	8297
FM14	cpar_Chr_5	436485	444782	3.50897	8297
FM10	cpar_Chr_4	794800	803090	2.834	8290
FM14	cpar_Chr_6	155902	164188	4.32525	8286
FM43	cpar_Chr_3	304561	312833	2.76918	8272
FM43	cpar_Chr_7	362873	371121	2.85665	8248
FM14	cpar_Chr_1	759588	767835	4.95475	8247
FM14	cpar_Chr_8	1005814	1014061	4.89641	8247
FM14	cpar_Chr_8	1437885	1446132	5.02819	8247
FM14	cpar_Chr_7	54291	62538	4.85273	8247
FM43	cpar_Chr_3	786366	794613	3.0413	8247
850	cpar_Chr_4	745121	753360	1.23987	8239
FM14	cpar_Chr_1	1999134	2007372	5.39357	8238
FM07	cpar_Chr_2	502708	510905	2.81558	8197
FM14	cpar_Chr_2	408724	416921	3.32903	8197
FM43	cpar_Chr_2	904757	912954	2.83035	8197
FM10	cpar_Chr_2	2766368	2774547	2.77028	8179
FM07	cpar_Chr_1	953077	961225	3.80251	8148
FM07	cpar_Chr_6	274759	282906	3.50919	8147
FM14	cpar_Chr_2	2328961	2337108	4.54503	8147
FM43	cpar_Chr_8	1309169	1317316	3.47768	8147
FM07	cpar_Chr_2	1605142	1613275	3.06868	8133
FM07	cpar_Chr_7	808975	817087	2.80116	8112
FM14	cpar_Chr_4	529054	537163	3.91246	8109
FM14	cpar_Chr_3	188978	197081	5.46483	8103
FM10	cpar_Chr_2	2347439	2355538	2.82934	8099
FM06	cpar_Chr_2	360417	368514	1.1468	8097
FM07	cpar_Chr_1	108243	116340	3.60094	8097
FM10	cpar_Chr_1	1072829	1080926	2.89687	8097
FM14	cpar_Chr_1	406768	414865	3.59325	8097
FM14	cpar_Chr_8	516605	524702	5.23918	8097
FM43	cpar_Chr_3	1170809	1178906	2.96382	8097
FM43	cpar_Chr_5	36528	44625	3.48952	8097
FM10	cpar_Chr_4	425283	433372	3.59136	8089
FM14	cpar_Chr_6	703339	711395	3.81827	8056
FM05	cpar_Chr_8	1025899	1033946	2.81757	8047
FM14	cpar_Chr_8	1117684	1125731	4.55337	8047
FM14	cpar_Chr_7	62541	70588	3.30007	8047
FM14	cpar_Chr_8	1756987	1765029	5.13437	8042
FM05	cpar_Chr_3	314015	322047	2.9744	8032
FM10	cpar_Chr_5	828348	836376	2.82052	8028
FM14	cpar_Chr_8	893448	901463	4.27309	8015
FM43	cpar_Chr_2	2548419	2556433	2.84888	8014
FM07	cpar_Chr_8	715646	723657	3.16963	8011
FM07	cpar_Chr_2	1192159	1200170	5.73323	8011
FM10	cpar_Chr_4	563850	571851	3.06597	8001
FM06	cpar_Chr_7	282285	290282	1.21273	7997
FM07	cpar_Chr_8	516897	524894	3.38235	7997
FM14	cpar_Chr_4	936278	944275	3.00778	7997
FM14	cpar_Chr_7	494536	502533	3.99572	7997
FM32	cpar_Chr_5	117667	125664	1.14819	7997
FM43	cpar_Chr_8	735588	743585	3.2382	7997
FM43	cpar_Chr_2	945557	953554	3.0931	7997
FM43	cpar_Chr_5	390722	398719	3.03055	7997
Kw1590-18	cpar_Chr_4	34228	42225	3.3004	7997
Kw1590-18	cpar_Chr_5	22719	30716	3.5563	7997
FM10	cpar_Chr_2	1038173	1046163	3.11654	7990
FM14	cpar_Chr_7	885460	893441	6.0911	7981
FM07	cpar_Chr_4	64231	72193	4.14779	7962
FM10	cpar_Chr_2	2117021	2124980	3.23858	7959
FM43	cpar_Chr_7	885497	893445	3.43926	7948
FM10	cpar_Chr_3	786402	794349	3.02318	7947
FM14	cpar_Chr_8	315067	323014	5.71377	7947
81-040	cpar_Chr_6	102586	110531	0.211614	7945
73_114	cpar_Chr_6	102570	110503	0.385468	7933
FM14	cpar_Chr_1	144834	152759	3.17969	7925
FM14	cpar_Chr_5	150142	158066	4.46032	7924
FM10	cpar_Chr_7	363408	371315	2.94084	7907
FM06	cpar_Chr_1	1561155	1569057	1.21453	7902
FM14	cpar_Chr_1	1019563	1027464	3.81796	7901
FM14	cpar_Chr_6	274858	282755	3.6534	7897
FM14	cpar_Chr_7	304173	312070	5.30395	7897
FM14	cpar_Chr_5	80207	88104	5.13598	7897
FM07	cpar_Chr_1	245987	253864	3.40451	7877
FM07	cpar_Chr_7	885443	893318	3.49911	7875
FM14	cpar_Chr_2	2208205	2216076	4.7149	7871
FM43	cpar_Chr_1	1902679	1910550	2.94089	7871
FM10	cpar_Chr_1	953622	961482	3.09078	7860
FM07	cpar_Chr_1	1999727	2007575	4.18461	7848
FM06	cpar_Chr_7	679716	687563	2.79518	7847
FM14	cpar_Chr_1	213384	221231	3.63333	7847
FM14	cpar_Chr_7	231281	239128	3.4772	7847
FM14	cpar_Chr_5	857595	865442	3.66724	7847
FM10	cpar_Chr_1	300119	307956	3.2931	7837
FM10	cpar_Chr_8	206753	214576	3.21628	7823
FM14	cpar_Chr_2	1923728	1931544	5.55166	7816
FM14	cpar_Chr_8	1039475	1047285	4.19696	7810
FM07	cpar_Chr_8	1110611	1118419	3.60281	7808
FM43	cpar_Chr_5	746625	754432	3.50682	7807
FM32	cpar_Chr_2	1038533	1046332	2.85623	7799
FM14	cpar_Chr_4	243566	251363	3.66421	7797
FM14	cpar_Chr_2	2413480	2421277	3.48068	7797
FM14	cpar_Chr_7	678615	686393	3.12534	7778
FM14	cpar_Chr_2	1144153	1151919	3.94206	7766
FM14	cpar_Chr_8	293361	301114	5.19826	7753
FM14	cpar_Chr_2	2560684	2568435	5.12251	7751
FM43	cpar_Chr_4	1032402	1040149	3.03375	7747
FM43	cpar_Chr_8	1534572	1542319	3.04694	7747
FM10	cpar_Chr_5	373674	381420	2.78866	7746
FM14	cpar_Chr_2	1213390	1221098	5.79659	7708
FM07	cpar_Chr_8	1947990	1955695	3.22496	7705
FM14	cpar_Chr_8	285661	293358	3.76707	7697
FM14	cpar_Chr_2	422505	430202	3.68522	7697
FM14	cpar_Chr_2	1786179	1793876	3.82067	7697
FM43	cpar_Chr_1	1875387	1883084	3.36655	7697
FM43	cpar_Chr_8	278322	286019	3.08085	7697
FM43	cpar_Chr_2	2847122	2854819	3.13362	7697
FM43	cpar_Chr_5	79289	86986	2.88441	7697
FM10	cpar_Chr_7	188214	195874	3.11259	7660
FM10	cpar_Chr_8	867105	874752	2.88345	7647
FM10	cpar_Chr_5	37694	45341	3.17508	7647
GA1_ERR246510	cpar_Chr_7	321949	329590	46.6233	7641
FM07	cpar_Chr_2	332588	340223	3.72437	7635
FM14	cpar_Chr_5	42534	50158	5.52474	7624
FM14	cpar_Chr_2	226768	234389	5.4495	7621
FM43	cpar_Chr_3	648459	656070	2.97099	7611
FM06	cpar_Chr_8	1192481	1200091	1.12699	7610
FM07	cpar_Chr_6	103136	110739	0.647851	7603
FM43	cpar_Chr_6	638785	646388	3.05165	7603
FM14	cpar_Chr_2	1643850	1651452	5.70497	7602
FM14	cpar_Chr_2	1090206	1097804	6.04335	7598
FM07	cpar_Chr_4	251575	259172	3.24216	7597
FM07	cpar_Chr_5	282253	289850	5.71194	7597
FM14	cpar_Chr_1	1073086	1080683	4.15278	7597
FM14	cpar_Chr_4	224366	231963	5.57248	7597
FM14	cpar_Chr_4	342427	350024	5.708	7597
FM43	cpar_Chr_8	1713547	1721144	3.76376	7597
FM43	cpar_Chr_3	1273911	1281508	1.11623	7597
FM14	cpar_Chr_2	1700201	1707794	3.91168	7593
2384	cpar_Chr_4	20691	28262	0.590485	7571
FM14	cpar_Chr_6	695778	703336	5.08318	7558
FM14	cpar_Chr_7	363674	371232	5.13592	7558
FM07	cpar_Chr_1	933292	940848	7.74572	7556
FM14	cpar_Chr_4	24975	32523	3.859	7548
FM10	cpar_Chr_1	1902925	1910472	3.16737	7547
FM10	cpar_Chr_1	2134999	2142546	2.95996	7547
FM14	cpar_Chr_1	1791048	1798595	4.90341	7547
FM43	cpar_Chr_1	1624443	1631990	2.80016	7547
FM10	cpar_Chr_6	638747	646292	2.9917	7545
FM05	cpar_Chr_1	420568	428104	1.17486	7536
FM07	cpar_Chr_2	2346454	2353971	2.90665	7517
FM43	cpar_Chr_2	2765400	2772915	2.97801	7515
FM07	cpar_Chr_8	1050383	1057890	3.54301	7507
FM14	cpar_Chr_3	698828	706328	6.05207	7500
FM43	cpar_Chr_8	517042	524539	3.12607	7497
FM43	cpar_Chr_2	2346761	2354258	2.88933	7497
FM43	cpar_Chr_6	204417	211908	3.09316	7491
FM10	cpar_Chr_5	746393	753862	3.21931	7469
FM07	cpar_Chr_3	1266866	1274313	3.66809	7447
FM14	cpar_Chr_1	114677	122124	4.1473	7447
FM14	cpar_Chr_7	114890	122337	3.49292	7447
FM07	cpar_Chr_3	1198839	1206282	4.48834	7443
1241	cpar_Chr_6	103096	110530	0.329579	7434
74-046	cpar_Chr_6	103110	110543	0.264665	7433
J931058	cpar_Chr_6	103108	110538	0.283502	7430
FM10	cpar_Chr_8	1438561	1445958	3.04943	7397
UCD321	cpar_Chr_6	103110	110502	0.211394	7392
02-203	cpar_Chr_6	103118	110507	0.137902	7389
FM10	cpar_Chr_1	246245	253628	3.01633	7383
FM10	cpar_Chr_4	654718	662097	3.28869	7379
FM14	cpar_Chr_8	1611235	1618592	3.75355	7357
CP35176	cpar_Chr_4	107087	114438	0.517954	7351
FM14	cpar_Chr_8	1064552	1071883	5.49739	7331
FM14	cpar_Chr_7	70591	77921	5.13922	7330
FM43	cpar_Chr_3	614838	622156	2.94396	7318
850	cpar_Chr_4	20673	27991	0.622617	7318
803	cpar_Chr_4	20673	27991	3.21419	7318
FM07	cpar_Chr_3	870629	877933	5.23434	7304
2124	cpar_Chr_4	107087	114387	1.14596	7300
FM10	cpar_Chr_1	1309013	1316310	3.05943	7297
FM14	cpar_Chr_1	2142638	2149935	2.80928	7297
FM43	cpar_Chr_4	156274	163571	2.91995	7297
FM43	cpar_Chr_7	904148	911445	2.94207	7297
J951066	cpar_Chr_4	107133	114420	0.5967	7287
FM10	cpar_Chr_1	1379175	1386460	3.26832	7285
FM14	cpar_Chr_2	2459880	2467164	5.67363	7284
FM10	cpar_Chr_3	698298	705569	3.36707	7271
FM14	cpar_Chr_3	786488	793750	5.41604	7262
FM14	cpar_Chr_3	1170883	1178141	3.89971	7258
FM14	cpar_Chr_7	695065	702315	3.99485	7250
FM14	cpar_Chr_3	420264	427513	3.27344	7249
FM10	cpar_Chr_2	2207358	2214605	2.76425	7247
FM14	cpar_Chr_1	107427	114674	5.44866	7247
FM07	cpar_Chr_1	1379357	1386598	2.78969	7241
2386	cpar_Chr_4	107062	114294	0.44976	7232
2233	cpar_Chr_4	107049	114279	1.17229	7230
FM07	cpar_Chr_7	98551	105780	4.11032	7229
815	cpar_Chr_4	107150	114370	1.20332	7220
FM14	cpar_Chr_3	648511	655725	3.88275	7214
FM14	cpar_Chr_2	2963971	2971181	3.36715	7210
2123	cpar_Chr_4	107153	114361	1.17553	7208
FM07	cpar_Chr_1	2134358	2141555	4.50393	7197
FM10	cpar_Chr_2	1528111	1535308	2.77991	7197
FM14	cpar_Chr_1	2128638	2135835	3.75421	7197
FM14	cpar_Chr_5	872695	879892	3.12499	7197
FM43	cpar_Chr_6	450022	457219	3.23347	7197
FM43	cpar_Chr_7	455690	462887	3.16657	7197
FM43	cpar_Chr_7	495144	502341	3.02913	7197
844	cpar_Chr_4	107151	114341	0.377451	7190
811	cpar_Chr_4	107123	114307	1.16334	7184
FM14	cpar_Chr_4	156370	163552	4.52526	7182
FM14	cpar_Chr_4	335266	342424	3.16979	7158
FM07	cpar_Chr_2	2549637	2556792	2.96552	7155
282	cpar_Chr_8	1209239	1216394	0.830115	7155
FM06	cpar_Chr_4	353382	360529	1.1877	7147
FM07	cpar_Chr_2	877392	884539	3.34855	7147
FM14	cpar_Chr_2	2392463	2399584	5.71482	7121
FM43	cpar_Chr_2	1191691	1198792	3.10632	7101
FM07	cpar_Chr_8	350430	357527	7.5642	7097
FM07	cpar_Chr_8	545397	552494	4.20481	7097
FM10	cpar_Chr_8	1007285	1014382	2.92167	7097
FM14	cpar_Chr_7	456181	463278	5.28313	7097
FM43	cpar_Chr_8	867158	874255	3.24748	7097
FM43	cpar_Chr_3	93475	100572	1.24342	7097
283	cpar_Chr_4	109773	116865	0.210311	7092
846	cpar_Chr_6	103478	110550	0.611216	7072
247	cpar_Chr_6	103474	110542	0.455162	7068
FM43	cpar_Chr_2	92712	99777	2.75572	7065
FM07	cpar_Chr_2	1940610	1947668	4.57658	7058
FM14	cpar_Chr_2	1938497	1945549	5.93563	7052
FM43	cpar_Chr_5	373769	380819	3.32685	7050
FM07	cpar_Chr_8	1308809	1315856	11.3055	7047
FM07	cpar_Chr_5	390183	397230	3.01823	7047
FM32	cpar_Chr_8	599641	606688	0.974662	7047
81-253	cpar_Chr_6	103485	110514	0.165378	7029
FM07	cpar_Chr_7	515348	522358	6.19519	7010
FM07	cpar_Chr_2	1860593	1867601	5.48468	7008
FM14	cpar_Chr_6	450216	457223	5.53514	7007
103	cpar_Chr_6	103545	110543	0.194485	6998
815	cpar_Chr_6	103578	110572	0.338792	6994
FM43	cpar_Chr_6	796809	803794	3.08203	6985
FM07	cpar_Chr_4	619208	626177	3.17666	6969
1325	cpar_Chr_6	103562	110518	0.186528	6956
FM07	cpar_Chr_8	1025190	1032144	3.74491	6954
FM14	cpar_Chr_2	1814034	1820985	3.01947	6951
FM06	cpar_Chr_1	1970107	1977054	1.19926	6947
FM14	cpar_Chr_2	1931547	1938494	3.68703	6947
FM14	cpar_Chr_5	390139	397086	5.49439	6947
FM14	cpar_Chr_2	2934241	2941185	5.82873	6944
J931845	cpar_Chr_6	103584	110528	0.128684	6944
FM14	cpar_Chr_2	2116645	2123578	5.56379	6933
FM14	cpar_Chr_7	188122	195051	5.39497	6929
FM14	cpar_Chr_2	2549703	2556630	5.11658	6927
FM14	cpar_Chr_2	2670640	2677565	4.39388	6925
FM32	cpar_Chr_2	706931	713848	2.83729	6917
FM07	cpar_Chr_2	747185	754101	3.40285	6916
FM14	cpar_Chr_2	533396	540307	5.2618	6911
1090	cpar_Chr_6	103617	110522	0.200853	6905
FM06	cpar_Chr_2	869402	876306	1.24959	6904
FM14	cpar_Chr_2	219866	226765	3.61049	6899
FM43	cpar_Chr_2	708663	715561	3.28846	6898
FM07	cpar_Chr_3	1441041	1447938	3.73852	6897
FM10	cpar_Chr_4	342572	349469	3.12872	6897
FM14	cpar_Chr_8	1696642	1703539	3.20837	6897
FM14	cpar_Chr_3	53107	60004	5.43415	6897
FM43	cpar_Chr_1	44407	51304	3.05799	6897
FM43	cpar_Chr_2	51659	58556	3.40669	6897
FM07	cpar_Chr_3	129701	136581	3.67498	6880
FM07	cpar_Chr_7	522361	529233	2.79422	6872
FM07	cpar_Chr_6	122629	129491	8.34382	6862
FM07	cpar_Chr_1	610055	616916	5.17295	6861
FM07	cpar_Chr_6	22093	28953	4.74516	6860
FM07	cpar_Chr_4	1137518	1144365	2.85159	6847
FM14	cpar_Chr_3	282981	289828	5.73664	6847
FM43	cpar_Chr_8	1438774	1445621	3.31908	6847
848	cpar_Chr_4	20754	27583	0.300408	6829
FM14	cpar_Chr_3	256579	263407	5.27906	6828
FM07	cpar_Chr_6	65484	72310	5.36393	6826
FM14	cpar_Chr_1	533661	540477	3.49331	6816
FM05	cpar_Chr_5	746366	753180	2.82903	6814
FM43	cpar_Chr_7	515644	522456	3.98931	6812
FM10	cpar_Chr_6	661304	668103	3.6356	6799
FM05	cpar_Chr_2	51713	58510	2.77009	6797
FM07	cpar_Chr_6	681127	687924	6.49305	6797
FM07	cpar_Chr_1	44552	51349	3.43756	6797
FM10	cpar_Chr_2	2330639	2337436	2.81137	6797
FM14	cpar_Chr_1	1655614	1662411	3.21586	6797
FM14	cpar_Chr_1	2135838	2142635	5.6317	6797
FM14	cpar_Chr_8	1670966	1677763	2.96499	6797
FM14	cpar_Chr_2	1764179	1770976	3.34748	6797
GA1_ERR246510	cpar_Chr_2	877797	884594	4.27193	6797
FM14	cpar_Chr_1	399979	406765	5.57578	6786
J950218	cpar_Chr_4	20483	27256	0.493332	6773
FM14	cpar_Chr_3	597406	604178	4.32564	6772
FM14	cpar_Chr_8	545505	552260	5.3535	6755
FM14	cpar_Chr_2	37448	44195	5.29096	6747
FM14	cpar_Chr_3	927022	933769	4.03243	6747
FM32	cpar_Chr_3	315140	321887	3.06615	6747
FM43	cpar_Chr_4	342333	349080	3.38318	6747
FM43	cpar_Chr_4	565413	572154	3.29927	6741
611	cpar_Chr_4	109705	116445	0.0921681	6740
FM43	cpar_Chr_8	1677084	1683816	3.08231	6732
FM14	cpar_Chr_8	1051544	1058249	6.3021	6705
FM14	cpar_Chr_2	181166	187863	2.80175	6697
FM43	cpar_Chr_4	545513	552210	2.785	6697
FM05	cpar_Chr_2	1305140	1311824	2.86224	6684
FM14	cpar_Chr_2	1221101	1227768	6.70266	6667
FM14	cpar_Chr_2	709134	715793	4.23724	6659
FM10	cpar_Chr_7	540361	547009	2.83151	6648
FM10	cpar_Chr_2	2990343	2996990	2.85177	6647
FM14	cpar_Chr_2	2047313	2053953	5.15356	6640
FM07	cpar_Chr_8	207775	214390	2.92256	6615
FM14	cpar_Chr_8	1583470	1590082	5.11341	6612
FM14	cpar_Chr_1	1981242	1987840	4.13389	6598
FM14	cpar_Chr_8	731135	737732	3.15639	6597
FM43	cpar_Chr_8	191310	197907	2.78594	6597
FM43	cpar_Chr_5	858800	865397	2.86501	6597
FM14	cpar_Chr_1	1309755	1316343	5.68027	6588
FM14	cpar_Chr_6	116200	122787	3.07502	6587
FM07	cpar_Chr_1	189766	196348	4.24582	6582
FM07	cpar_Chr_2	1567609	1574156	3.35239	6547
FM14	cpar_Chr_6	366908	373449	2.98677	6541
FM14	cpar_Chr_1	189551	196064	5.37379	6513
FM43	cpar_Chr_7	305582	312079	3.39935	6497
FM07	cpar_Chr_3	1052102	1058595	5.16843	6493
FM07	cpar_Chr_6	285209	291692	5.72478	6483
FM10	cpar_Chr_3	130263	136740	2.9984	6477
FM14	cpar_Chr_8	951331	957798	6.07768	6467
FM07	cpar_Chr_7	239159	245619	6.32503	6460
FM05	cpar_Chr_6	63355	69802	2.77551	6447
FM43	cpar_Chr_6	63360	69807	3.50135	6447
FM10	cpar_Chr_1	934948	941394	2.90359	6446
FM14	cpar_Chr_1	246634	253071	5.59169	6437
FM10	cpar_Chr_2	1818358	1824789	3.21806	6431
FM14	cpar_Chr_1	2165571	2171991	4.59619	6420
FM07	cpar_Chr_8	2045446	2051856	8.27775	6410
FM07	cpar_Chr_2	608026	614432	4.58947	6406
FM14	cpar_Chr_4	56973	63370	3.95196	6397
FM43	cpar_Chr_2	417024	423421	3.37495	6397
FM14	cpar_Chr_8	1677766	1684138	5.49358	6372
FM05	cpar_Chr_2	1221052	1227417	3.28368	6365
FM43	cpar_Chr_4	656060	662409	3.51332	6349
FM14	cpar_Chr_8	1604885	1611232	5.44478	6347
FM10	cpar_Chr_3	934935	941270	3.15131	6335
FM14	cpar_Chr_2	607522	613855	5.91644	6333
FM14	cpar_Chr_6	643371	649701	4.88571	6330
FM14	cpar_Chr_1	1905341	1911655	6.35466	6314
FM10	cpar_Chr_8	967407	973707	2.81902	6300
FM10	cpar_Chr_2	510724	517021	3.37934	6297
FM10	cpar_Chr_7	304405	310702	3.06238	6297
FM14	cpar_Chr_6	667328	673625	3.70588	6297
FM14	cpar_Chr_4	1148926	1155223	3.65866	6297
FM14	cpar_Chr_8	1058252	1064549	4.12121	6297
FM43	cpar_Chr_8	1007913	1014210	3.14897	6297
FM43	cpar_Chr_2	2263517	2269814	3.05925	6297
FM43	cpar_Chr_5	438293	444590	3.22257	6297
FM07	cpar_Chr_2	2460773	2467057	4.0253	6284
FM10	cpar_Chr_4	119022	125283	2.98799	6261
FM14	cpar_Chr_8	1560587	1566835	3.454	6248
FM07	cpar_Chr_2	510908	517155	4.4786	6247
FM07	cpar_Chr_3	1256563	1262810	4.59285	6247
FM14	cpar_Chr_8	1716412	1722612	6.21429	6200
FM10	cpar_Chr_5	731693	737890	3.12187	6197
FM07	cpar_Chr_6	36656	42831	13.4002	6175
FM14	cpar_Chr_6	764391	770557	4.85105	6166
FM14	cpar_Chr_1	2201144	2207291	3.30085	6147
FM07	cpar_Chr_4	118953	125082	3.43866	6129
FM07	cpar_Chr_3	190882	196989	4.48549	6107
FM10	cpar_Chr_5	94038	100135	2.91253	6097
FM14	cpar_Chr_6	681928	688025	3.57293	6097
FM14	cpar_Chr_4	1299351	1305448	2.95741	6097
FM14	cpar_Chr_2	2604989	2611086	3.65187	6097
FM32	cpar_Chr_1	1143199	1149296	1.14967	6097
2386	cpar_Chr_2	2631053	2637150	3.82028	6097
FM10	cpar_Chr_2	93614	99701	2.82619	6087
FM14	cpar_Chr_1	1027467	1033554	5.31382	6087
FM32	cpar_Chr_2	228300	234381	2.80602	6081
FM14	cpar_Chr_2	2347961	2354019	5.56293	6058
FM14	cpar_Chr_4	66210	72260	5.86649	6050
FM07	cpar_Chr_8	1702271	1708315	4.25744	6044
FM14	cpar_Chr_6	833872	839901	5.61753	6029
FM43	cpar_Chr_3	130446	136467	3.09432	6021
FM07	cpar_Chr_7	539936	545954	4.03392	6018
FM10	cpar_Chr_2	1306769	1312784	3.10236	6015
FM14	cpar_Chr_2	1242267	1248280	5.0586	6013
FM14	cpar_Chr_8	865886	871895	3.11219	6009
FM43	cpar_Chr_1	1381125	1387130	3.62895	6005
FM10	cpar_Chr_8	951853	957854	3.14443	6001
FM06	cpar_Chr_8	1841940	1847937	1.24035	5997
FM10	cpar_Chr_2	1369277	1375274	3.28993	5997
FM14	cpar_Chr_3	642511	648508	2.95137	5997
FM14	cpar_Chr_5	36534	42531	4.35169	5997
FM43	cpar_Chr_2	2972586	2978583	3.45259	5997
FM43	cpar_Chr_3	348017	354014	2.86135	5997
J950218	cpar_Chr_1	358632	364629	8.31754	5997
FM14	cpar_Chr_4	930285	936275	4.69499	5990
FM14	cpar_Chr_8	1914239	1920223	2.9039	5984
FM14	cpar_Chr_3	628225	634201	2.79317	5976
FM07	cpar_Chr_8	1908179	1914154	4.33223	5975
FM14	cpar_Chr_7	108928	114887	5.17855	5959
FM14	cpar_Chr_2	430205	436162	4.74567	5957
FM07	cpar_Chr_3	934932	940872	4.0234	5940
FM10	cpar_Chr_2	228343	234279	3.29807	5936
FM14	cpar_Chr_2	1363190	1369125	3.99985	5935
FM07	cpar_Chr_2	2060918	2066850	3.3007	5932
FM07	cpar_Chr_8	951902	957832	3.55837	5930
FM14	cpar_Chr_8	502291	508202	4.73849	5911
FM10	cpar_Chr_2	2959243	2965140	3.28908	5897
103	cpar_Chr_5	178278	184175	9.54201	5897
74-046	cpar_Chr_5	178278	184175	16.115	5897
848	cpar_Chr_4	621753	627649	0.0523361	5896
FM43	cpar_Chr_1	609124	615007	2.92708	5883
FM07	cpar_Chr_4	656546	662420	5.09054	5874
FM14	cpar_Chr_4	656518	662379	6.12048	5861
FM14	cpar_Chr_2	878555	884402	5.38155	5847
850	cpar_Chr_4	621821	627648	0.0252855	5827
FM14	cpar_Chr_2	2928423	2934238	4.32058	5815
FM43	cpar_Chr_6	526600	532402	2.97023	5802
FM43	cpar_Chr_2	180950	186747	3.3305	5797
2384	cpar_Chr_1	358726	364523	9.25581	5797
807	cpar_Chr_5	178242	184039	3.75892	5797
81-253	cpar_Chr_5	178217	184014	15.8647	5797
CBS6318_ERR246505	cpar_Chr_1	358720	364517	6.55668	5797
J931058	cpar_Chr_5	178241	184038	9.75865	5797
FM07	cpar_Chr_4	566727	572521	3.87151	5794
FM14	cpar_Chr_7	540517	546307	5.72817	5790
FM14	cpar_Chr_6	661542	667325	6.624	5783
FM43	cpar_Chr_6	830147	835922	3.31619	5775
FM14	cpar_Chr_1	155824	161587	5.10972	5763
FM10	cpar_Chr_3	591835	597582	2.8951	5747
FM14	cpar_Chr_6	42368	48115	3.50223	5747
FM14	cpar_Chr_7	122340	128087	5.78145	5747
FM10	cpar_Chr_8	1112135	1117841	2.82934	5706
FM07	cpar_Chr_6	344830	350534	5.90592	5704
FM10	cpar_Chr_7	494716	500413	2.846	5697
81-042	cpar_Chr_1	358766	364463	6.00723	5697
FM14	cpar_Chr_1	1955303	1960966	5.85047	5663
FM43	cpar_Chr_2	228393	234045	3.25716	5652
FM14	cpar_Chr_6	781752	787401	3.36546	5649
FM43	cpar_Chr_8	113181	118828	3.35667	5647
FM43	cpar_Chr_7	840747	846394	3.04451	5647
FM43	cpar_Chr_3	1404109	1409756	3.33489	5647
FM14	cpar_Chr_4	423688	429326	6.08544	5638
FM14	cpar_Chr_4	665632	671267	3.8188	5635
FM14	cpar_Chr_8	48185	53809	4.10241	5624
FM07	cpar_Chr_6	155064	160685	3.63921	5621
FM10	cpar_Chr_2	50897	56495	3.31553	5598
FM06	cpar_Chr_8	386410	392007	1.12378	5597
FM07	cpar_Chr_1	1954520	1960117	4.49816	5597
FM10	cpar_Chr_2	1193042	1198639	3.35575	5597
FM10	cpar_Chr_5	363974	369571	3.12465	5597
FM14	cpar_Chr_7	840910	846507	5.2748	5597
FM43	cpar_Chr_1	1794640	1800237	3.19766	5597
FM14	cpar_Chr_4	580902	586483	5.23698	5581
FM14	cpar_Chr_2	416924	422502	5.34927	5578
FM14	cpar_Chr_8	23307	28882	6.04252	5575
FM07	cpar_Chr_2	2190683	2196254	3.2583	5571
FM43	cpar_Chr_1	1981244	1986813	2.91728	5569
FM14	cpar_Chr_1	1940847	1946400	5.25615	5553
FM07	cpar_Chr_7	122263	127810	4.24802	5547
FM10	cpar_Chr_7	56837	62384	2.84827	5547
CP35177	cpar_Chr_2	2606807	2612354	3.87867	5547
CP35177	cpar_Chr_4	109026	114538	0.449323	5512
FM14	cpar_Chr_8	1908733	1914236	5.66617	5503
490	cpar_Chr_8	59698	65198	1.03374	5500
FM07	cpar_Chr_1	209286	214784	3.82189	5498
FM07	cpar_Chr_1	214787	220284	2.91764	5497
FM43	cpar_Chr_8	502742	508239	3.22085	5497
FM43	cpar_Chr_2	2026768	2032265	3.25824	5497
FM43	cpar_Chr_7	540574	546071	2.89689	5497
FM14	cpar_Chr_5	518652	524126	3.73378	5474
FM32	cpar_Chr_7	518304	523777	3.17067	5473
FM14	cpar_Chr_2	50616	56079	5.98075	5463
FM07	cpar_Chr_6	129494	134941	4.61868	5447
FM07	cpar_Chr_2	1562185	1567606	8.29495	5421
808	cpar_Chr_4	109004	114419	1.16695	5415
FM10	cpar_Chr_7	122250	127647	3.08653	5397
FM43	cpar_Chr_2	2991286	2996683	3.13177	5397
FM07	cpar_Chr_8	2030748	2036142	5.18119	5394
2134	cpar_Chr_8	668178	673562	0.585255	5384
2234	cpar_Chr_4	109000	114383	1.09913	5383
FM14	cpar_Chr_4	720307	725682	4.92648	5375
1004	cpar_Chr_8	668210	673585	0.545043	5375
FM14	cpar_Chr_1	40127	45474	3.18033	5347
1298	cpar_Chr_8	60189	65531	0.0268272	5342
FM43	cpar_Chr_8	952455	957788	3.39211	5333
FM10	cpar_Chr_2	2062281	2067611	2.97399	5330
FM07	cpar_Chr_2	1822433	1827740	4.23961	5307
FM10	cpar_Chr_8	280385	285682	3.14045	5297
FM32	cpar_Chr_2	51208	56505	2.75913	5297
FM43	cpar_Chr_5	873800	879097	3.35092	5297
2233	cpar_Chr_1	357152	362449	3.646	5297
1302	cpar_Chr_4	111557	116843	0.138405	5286
891	cpar_Chr_4	111557	116843	0.129549	5286
489	cpar_Chr_8	59834	65103	0.983486	5269
FM10	cpar_Chr_7	403912	409145	3.2744	5233
FM32	cpar_Chr_2	2959207	2964414	2.8622	5207
FM10	cpar_Chr_3	190996	196195	3.46776	5199
FM10	cpar_Chr_1	762976	768173	3.3064	5197
FM10	cpar_Chr_1	1954752	1959949	3.21237	5197
FM10	cpar_Chr_2	430041	435238	2.81572	5197
FM14	cpar_Chr_8	1903533	1908730	3.52731	5197
FM43	cpar_Chr_1	1075537	1080734	3.17238	5197
FM43	cpar_Chr_2	2061930	2067127	3.24001	5197
FM43	cpar_Chr_7	122588	127785	3.15497	5197
FM14	cpar_Chr_5	373996	379186	4.75303	5190
2199	cpar_Chr_2	1539172	1544345	4.79377	5173
803	cpar_Chr_7	318601	323760	3.15598	5159
1302	cpar_Chr_8	60435	65584	0.00149051	5149
FM43	cpar_Chr_2	1243470	1248617	3.21883	5147
FM07	cpar_Chr_2	1643878	1649008	3.10693	5130
FM43	cpar_Chr_4	119753	124875	3.30279	5122
FM10	cpar_Chr_8	737956	743053	3.08509	5097
FM14	cpar_Chr_1	2071016	2076113	2.94691	5097
FM14	cpar_Chr_3	693728	698825	4.0023	5097
FM43	cpar_Chr_8	762488	767585	3.99094	5097
FM43	cpar_Chr_2	1270055	1275152	1.20358	5097
FM43	cpar_Chr_3	560210	565307	3.15691	5097
2248	cpar_Chr_8	668583	673648	0.553153	5065
FM14	cpar_Chr_7	846510	851557	3.11796	5047
FM43	cpar_Chr_3	771166	776213	3.31035	5047
2094	cpar_Chr_8	668578	673603	0.506698	5025
FM07	cpar_Chr_6	150044	155061	5.47113	5017
1762	cpar_Chr_8	668579	673594	0.492317	5015
FM10	cpar_Chr_6	303889	308899	3.30666	5010
2092	cpar_Chr_8	668577	673585	0.436	5008
611	cpar_Chr_8	668138	673146	0.619476	5008
FM07	cpar_Chr_6	75713	80710	3.84382	4997
FM14	cpar_Chr_3	48107	53104	2.75443	4997
FM43	cpar_Chr_4	1105291	1110288	3.17194	4997
608	cpar_Chr_8	668150	673147	0.612401	4997
FM14	cpar_Chr_8	1112686	1117681	5.90897	4995
CBS1954_ERR246509	cpar_Chr_2	2662521	2667513	0.0497686	4992
17	cpar_Chr_8	668209	673149	0.561624	4940
2060	cpar_Chr_8	668209	673149	0.537229	4940
1351	cpar_Chr_4	111555	116492	0.0889399	4937
2386	cpar_Chr_8	668142	673074	0.515251	4932
2162	cpar_Chr_8	668224	673154	0.584341	4930
FM14	cpar_Chr_3	1201320	1206240	6.15812	4920
485	cpar_Chr_8	668235	673154	0.529759	4919
FM10	cpar_Chr_4	531344	536247	2.83192	4903
FM07	cpar_Chr_6	28956	33853	3.55857	4897
FM07	cpar_Chr_2	2923691	2928588	4.14321	4897
FM10	cpar_Chr_2	2414355	2419252	3.06374	4897
FM43	cpar_Chr_2	215093	219990	3.31932	4897
FM43	cpar_Chr_7	109788	114685	3.43563	4897
2160	cpar_Chr_8	668255	673148	0.51223	4893
2086	cpar_Chr_8	668255	673148	0.492604	4893
624	cpar_Chr_8	668255	673148	0.501761	4893
630	cpar_Chr_8	668256	673149	0.541152	4893
52	cpar_Chr_8	668202	673092	0.460761	4890
250	cpar_Chr_4	111555	116443	0.0406408	4888
FM10	cpar_Chr_3	866429	871309	3.3821	4880
612	cpar_Chr_8	668220	673096	0.523707	4876
1298	cpar_Chr_8	668251	673099	0.925212	4848
FM10	cpar_Chr_2	1243583	1248430	3.10582	4847
FM14	cpar_Chr_6	304052	308890	6.14932	4838
844	cpar_Chr_8	668237	673071	0.42567	4834
536	cpar_Chr_8	668259	673093	0.421159	4834
544	cpar_Chr_8	668259	673093	0.463108	4834
490	cpar_Chr_5	314394	319227	0.160021	4833
FM14	cpar_Chr_4	566766	571595	6.58239	4829
FM14	cpar_Chr_7	404901	409730	6.08625	4829
18	cpar_Chr_8	668231	673051	0.45117	4820
1	cpar_Chr_8	668231	673051	0.389927	4820
520	cpar_Chr_8	668231	673051	0.412771	4820
FM07	cpar_Chr_6	303945	308759	9.96657	4814
489	cpar_Chr_5	314396	319207	0.13456	4811
FM36	cpar_Chr_4	218164	222970	1.24874	4806
522	cpar_Chr_8	668235	673041	0.390687	4806
FM14	cpar_Chr_2	1369128	1373930	5.45078	4802
FM05	cpar_Chr_2	2027581	2032378	2.79935	4797
FM05	cpar_Chr_2	2973276	2978073	3.09637	4797
FM06	cpar_Chr_4	687659	692456	1.11085	4797
FM07	cpar_Chr_2	1368753	1373550	2.81995	4797
FM10	cpar_Chr_1	1794295	1799092	3.08046	4797
FM10	cpar_Chr_2	385183	389980	2.99755	4797
FM14	cpar_Chr_6	327351	332148	3.15015	4797
FM14	cpar_Chr_7	315223	320020	2.9364	4797
FM14	cpar_Chr_3	535268	540065	3.00196	4797
FM43	cpar_Chr_1	496656	501453	2.796	4797
FM43	cpar_Chr_1	1929314	1934111	2.99614	4797
FM43	cpar_Chr_1	1954914	1959711	3.46809	4797
FM43	cpar_Chr_1	2031948	2036745	3.762	4797
FM43	cpar_Chr_2	1608116	1612913	3.4795	4797
296	cpar_Chr_8	668263	673041	0.348586	4778
FM07	cpar_Chr_8	293189	297965	3.47264	4776
FM07	cpar_Chr_3	862173	866911	7.02534	4738
1700	cpar_Chr_1	590787	595508	3.05472	4721
FM10	cpar_Chr_1	930248	934945	3.14899	4697
FM10	cpar_Chr_4	1105221	1109918	3.13447	4697
FM10	cpar_Chr_2	2027453	2032150	2.99198	4697
FM14	cpar_Chr_8	762735	767432	6.09655	4697
FM14	cpar_Chr_2	251992	256689	4.25127	4697
FM14	cpar_Chr_2	2959271	2963968	5.8565	4697
FM14	cpar_Chr_3	862126	866823	3.03657	4697
FM43	cpar_Chr_2	39359	44056	3.21985	4697
FM43	cpar_Chr_2	1528118	1532815	3.49881	4697
FM43	cpar_Chr_3	633559	638256	3.3595	4697
FM14	cpar_Chr_2	45948	50613	4.37506	4665
FM14	cpar_Chr_2	215198	219863	5.74663	4665
FM05	cpar_Chr_2	810336	814983	2.95996	4647
FM14	cpar_Chr_8	281011	285658	4.90569	4647
FM14	cpar_Chr_8	1025164	1029811	5.77183	4647
FM14	cpar_Chr_2	517244	521891	2.87627	4647
FM14	cpar_Chr_2	1608450	1613097	6.01949	4647
FM43	cpar_Chr_3	192597	197244	3.34573	4647
FM10	cpar_Chr_5	390523	395120	3.29652	4597
FM14	cpar_Chr_1	2196544	2201141	4.99594	4597
FM32	cpar_Chr_6	304105	308702	2.75904	4597
282	cpar_Chr_8	668568	673154	0.419212	4586
486	cpar_Chr_8	668568	673154	0.46896	4586
478	cpar_Chr_8	668570	673152	0.394033	4582
2049	cpar_Chr_8	668571	673151	0.436473	4580
519	cpar_Chr_8	668571	673151	0.44039	4580
1302	cpar_Chr_8	668572	673150	1.01907	4578
2057	cpar_Chr_8	668573	673149	0.45416	4576
FM07	cpar_Chr_2	1923209	1927770	2.98122	4561
FM05	cpar_Chr_2	512463	517010	2.84188	4547
FM10	cpar_Chr_3	597585	602132	3.25723	4547
FM14	cpar_Chr_6	457226	461773	3.53322	4547
FM14	cpar_Chr_8	336591	341138	4.38364	4547
FM43	cpar_Chr_7	812435	816982	0.992726	4547
313	cpar_Chr_8	668568	673103	0.34097	4535
35	cpar_Chr_8	668565	673098	0.348801	4533
1015	cpar_Chr_8	668568	673097	0.333936	4529
315	cpar_Chr_8	668568	673097	0.373415	4529
804	cpar_Chr_8	668570	673099	0.359827	4529
2141	cpar_Chr_8	668569	673095	0.347369	4526
65	cpar_Chr_8	668568	673094	0.299643	4526
543	cpar_Chr_8	668567	673092	0.366982	4525
5	cpar_Chr_8	668563	673072	0.297531	4509
2131	cpar_Chr_8	668566	673069	0.347953	4503
FM07	cpar_Chr_7	245622	250119	3.42191	4497
FM10	cpar_Chr_6	725793	730290	3.4031	4497
FM10	cpar_Chr_1	45356	49853	3.33129	4497
FM10	cpar_Chr_2	39997	44494	3.26357	4497
FM14	cpar_Chr_6	376852	381349	4.90403	4497
FM14	cpar_Chr_6	839904	844401	2.80868	4497
FM14	cpar_Chr_1	562875	567372	4.40018	4497
FM14	cpar_Chr_4	1316610	1321107	6.76877	4497
FM14	cpar_Chr_8	552263	556760	3.07541	4497
FM14	cpar_Chr_7	359174	363671	3.05622	4497
FM43	cpar_Chr_6	303863	308360	3.35229	4497
FM43	cpar_Chr_1	930433	934930	3.40617	4497
1015	cpar_Chr_1	1013277	1017774	23.5169	4497
5	cpar_Chr_1	1013274	1017771	27.5025	4497
2084	cpar_Chr_8	668566	673058	0.292632	4492
264	cpar_Chr_8	668564	673051	0.295706	4487
19	cpar_Chr_8	668563	673043	0.273761	4480
298	cpar_Chr_8	668566	673046	0.297237	4480
2	cpar_Chr_8	668563	673043	0.302548	4480
34	cpar_Chr_8	668563	673043	0.268712	4480
51	cpar_Chr_8	668566	673044	0.300191	4478
297	cpar_Chr_8	668565	673032	0.292573	4467
FM43	cpar_Chr_8	1912227	1916693	3.22496	4466
FM07	cpar_Chr_6	531099	535564	3.31857	4465
33	cpar_Chr_8	668561	673026	0.280308	4465
314	cpar_Chr_8	668151	672600	0.438632	4449
FM05	cpar_Chr_8	114313	118760	2.97474	4447
FM10	cpar_Chr_3	1174395	1178842	2.80553	4447
FM14	cpar_Chr_2	91005	95452	3.73363	4447
GA1_ERR246510	cpar_Chr_1	364102	368549	3.40903	4447
FM14	cpar_Chr_5	731753	736171	6.17675	4418
FM07	cpar_Chr_3	633859	638266	3.07125	4407
67	cpar_Chr_8	668198	672601	0.367158	4403
FM32	cpar_Chr_3	633749	638149	2.91146	4400
FM05	cpar_Chr_2	1528263	1532660	2.96813	4397
FM05	cpar_Chr_3	633940	638337	2.94501	4397
FM07	cpar_Chr_1	1299540	1303937	2.98684	4397
FM10	cpar_Chr_6	452429	456826	3.44583	4397
FM10	cpar_Chr_8	517056	521453	3.32165	4397
FM10	cpar_Chr_8	856472	860869	2.80415	4397
FM13	cpar_Chr_6	280135	284532	17.9565	4397
FM14	cpar_Chr_3	1206243	1210640	5.06457	4397
FM32	cpar_Chr_1	1013141	1017538	13.6148	4397
FM41	cpar_Chr_1	1013111	1017508	10.7921	4397
FM43	cpar_Chr_1	1941714	1946111	2.97819	4397
FM43	cpar_Chr_4	1316582	1320979	3.47899	4397
FM43	cpar_Chr_2	2923693	2928090	3.98308	4397
FM43	cpar_Chr_3	266661	271058	3.51814	4397
2160	cpar_Chr_1	1013244	1017641	24.8289	4397
2162	cpar_Chr_1	1013314	1017711	26.4519	4397
1129	cpar_Chr_1	1013305	1017702	12.814	4397
1762	cpar_Chr_1	1013267	1017664	24.7517	4397
17	cpar_Chr_1	1013318	1017715	27.8595	4397
18	cpar_Chr_1	1013302	1017699	26.0573	4397
19	cpar_Chr_1	1013244	1017641	27.7165	4397
1	cpar_Chr_1	1013302	1017699	28.0624	4397
2057	cpar_Chr_1	1013289	1017686	26.5988	4397
2060	cpar_Chr_1	1013318	1017715	27.1954	4397
2084	cpar_Chr_1	1013244	1017641	25.9973	4397
2086	cpar_Chr_1	1013244	1017641	25.8252	4397
2094	cpar_Chr_1	1013308	1017705	25.6606	4397
2131	cpar_Chr_1	1013291	1017688	27.1494	4397
2134	cpar_Chr_1	1013247	1017644	26.8934	4397
2248	cpar_Chr_1	1013301	1017698	25.8825	4397
2384	cpar_Chr_1	1013144	1017541	13.5279	4397
264	cpar_Chr_1	1013319	1017716	24.532	4397
282	cpar_Chr_1	1013308	1017705	27.3074	4397
296	cpar_Chr_1	1013226	1017623	29.9217	4397
297	cpar_Chr_1	1013248	1017645	27.5414	4397
298	cpar_Chr_1	1013251	1017648	27.4093	4397
2	cpar_Chr_1	1013244	1017641	27.4489	4397
313	cpar_Chr_1	1013277	1017674	26.0829	4397
314	cpar_Chr_1	1013300	1017697	32.3874	4397
315	cpar_Chr_1	1013277	1017674	32.5627	4397
33	cpar_Chr_1	1013239	1017636	25.5634	4397
34	cpar_Chr_1	1013244	1017641	25.5207	4397
35	cpar_Chr_1	1013255	1017652	27.7599	4397
478	cpar_Chr_1	1013271	1017668	24.4907	4397
485	cpar_Chr_1	1013264	1017661	25.322	4397
486	cpar_Chr_1	1013264	1017661	27.8647	4397
49	cpar_Chr_1	1013276	1017673	28.2622	4397
519	cpar_Chr_1	1013275	1017672	25.1619	4397
51	cpar_Chr_1	1013309	1017706	23.9966	4397
520	cpar_Chr_1	1013302	1017699	25.6387	4397
522	cpar_Chr_1	1013264	1017661	24.9962	4397
536	cpar_Chr_1	1013303	1017700	26.0805	4397
543	cpar_Chr_1	1013272	1017669	25.1102	4397
544	cpar_Chr_1	1013303	1017700	23.1679	4397
624	cpar_Chr_1	1013244	1017641	24.2979	4397
630	cpar_Chr_1	1013226	1017623	24.1672	4397
65	cpar_Chr_1	1013237	1017634	25.7271	4397
67	cpar_Chr_1	1013271	1017668	27.7125	4397
812	cpar_Chr_1	1013289	1017686	14.0196	4397
FM41	cpar_Chr_4	282921	287313	0.106216	4392
FM14	cpar_Chr_3	866826	871211	6.48565	4385
2386	cpar_Chr_4	1255439	1259822	0.085001	4383
FM43	cpar_Chr_4	1025883	1030249	3.70401	4366
FM07	cpar_Chr_4	1316831	1321178	3.35238	4347
FM14	cpar_Chr_2	1358840	1363187	5.82151	4347
FM43	cpar_Chr_2	1620616	1624963	2.79036	4347
FM43	cpar_Chr_3	597588	601935	3.58299	4347
FM14	cpar_Chr_1	196067	200412	3.40135	4345
FM14	cpar_Chr_8	1703542	1707859	6.61194	4317
FM14	cpar_Chr_2	1041911	1046223	6.19973	4312
FM43	cpar_Chr_7	404809	409121	3.6207	4312
FM06	cpar_Chr_8	1212257	1216566	0.347847	4309
FM10	cpar_Chr_3	633777	638086	3.47323	4309
FM14	cpar_Chr_2	1528885	1533184	2.82484	4299
FM07	cpar_Chr_8	1485190	1489487	3.84555	4297
FM10	cpar_Chr_3	1405713	1410010	3.02899	4297
FM14	cpar_Chr_8	214348	218645	3.38402	4297
FM32	cpar_Chr_2	1528310	1532607	2.78164	4297
FM43	cpar_Chr_2	2804618	2808915	3.20253	4297
FM43	cpar_Chr_7	164227	168524	2.75387	4297
848	cpar_Chr_6	280174	284471	8.12026	4297
850	cpar_Chr_6	280183	284480	7.14498	4297
1004	cpar_Chr_1	1013324	1017621	23.7114	4297
1119	cpar_Chr_1	1013337	1017634	12.585	4297
2049	cpar_Chr_1	1013323	1017620	26.785	4297
2092	cpar_Chr_1	1013324	1017621	26.0765	4297
2141	cpar_Chr_1	1013310	1017607	26.3399	4297
52	cpar_Chr_1	1013331	1017628	26.1524	4297
CDC173	cpar_Chr_6	280179	284476	8.77843	4297
CDC179	cpar_Chr_6	280108	284405	8.61914	4297
CDC317	cpar_Chr_6	280227	284524	8.46403	4297
FM32	cpar_Chr_7	329692	333977	4.13386	4285
FM14	cpar_Chr_3	440616	444898	0.732399	4282
CBS6318_ERR246505	cpar_Chr_3	440585	444849	0.464214	4264
FM14	cpar_Chr_8	1047288	1051541	4.50991	4253
FM14	cpar_Chr_6	67552	71799	6.23106	4247
FM14	cpar_Chr_8	430441	434688	3.62838	4247
FM43	cpar_Chr_1	563043	567290	3.44292	4247
2233	cpar_Chr_1	363952	368197	3.33474	4245
FM14	cpar_Chr_2	95455	99685	5.71533	4230
FM14	cpar_Chr_6	445991	450213	2.78986	4222
FM14	cpar_Chr_3	634204	638408	6.22437	4204
FM14	cpar_Chr_1	1798598	1802795	3.96705	4197
FM17	cpar_Chr_8	1657075	1661272	2.91482	4197
Kw1590-18	cpar_Chr_6	280183	284380	10.6169	4197
CLIB214	cpar_Chr_3	440650	444840	0.328491	4190
FM43	cpar_Chr_4	423713	427896	3.28379	4183
FM14	cpar_Chr_5	736174	740342	4.62773	4168
J950218	cpar_Chr_4	282612	286772	0.0582293	4160
CBS1954_ERR246509	cpar_Chr_3	440630	444788	0.314451	4158
FM10	cpar_Chr_8	114565	118712	3.38939	4147
FM14	cpar_Chr_1	209234	213381	4.85198	4147
FM14	cpar_Chr_8	1021014	1025161	3.16771	4147
FM14	cpar_Chr_7	881310	885457	3.25535	4147
FM14	cpar_Chr_3	444901	449048	3.24142	4147
FM14	cpar_Chr_6	657404	661539	3.39012	4135
FM10	cpar_Chr_2	2923955	2928052	3.75347	4097
FM14	cpar_Chr_4	1110376	1114473	3.01661	4097
FM14	cpar_Chr_8	422319	426416	3.53595	4097
FM14	cpar_Chr_7	546310	550407	2.87795	4097
FM14	cpar_Chr_3	638411	642508	4.18279	4097
FM32	cpar_Chr_1	358602	362699	9.14439	4097
799	cpar_Chr_7	622517	626614	1.02057	4097
CP35176	cpar_Chr_7	621998	626095	2.81828	4097
FM32	cpar_Chr_3	1452884	1456974	2.85675	4090
844	cpar_Chr_4	139365	143445	5.61937	4080
2384	cpar_Chr_3	440663	444741	0.214563	4078
2386	cpar_Chr_4	139372	143438	3.87287	4066
2234	cpar_Chr_3	440679	444739	0.190212	4060
FM07	cpar_Chr_3	1262813	1266863	11.8972	4050
FM14	cpar_Chr_2	1613100	1617147	3.24074	4047
FM43	cpar_Chr_1	937191	941238	2.98058	4047
49	cpar_Chr_8	668564	672607	0.193435	4043
925	cpar_Chr_3	440697	444739	0.185962	4042
1666	cpar_Chr_8	1830260	1834291	3.93466	4031
FM10	cpar_Chr_1	1941639	1945649	3.06284	4010
81-042	cpar_Chr_4	282909	286913	0.0626237	4004
FM05	cpar_Chr_3	411194	415191	0.94913	3997
FM07	cpar_Chr_5	278253	282250	2.97169	3997
FM14	cpar_Chr_1	1863253	1867250	2.8259	3997
FM14	cpar_Chr_8	201398	205395	2.78061	3997
FM14	cpar_Chr_8	1556587	1560584	2.78518	3997
FM14	cpar_Chr_2	234392	238389	2.87329	3997
FM41	cpar_Chr_1	358646	362643	8.74366	3997
247	cpar_Chr_7	622948	626945	0.949762	3997
FM43	cpar_Chr_5	315581	319566	0.344254	3985
CBS6318_ERR246505	cpar_Chr_8	88642	92605	0.587592	3963
J951066	cpar_Chr_4	286827	290778	1.0663	3951
CBS6318_ERR246505	cpar_Chr_4	282948	286874	0.0197896	3926
FM14	cpar_Chr_4	639339	643263	5.58594	3924
FM43	cpar_Chr_3	544901	548807	2.87095	3906
73_037	cpar_Chr_8	1210783	1214682	1.15694	3899
2384	cpar_Chr_4	282976	286874	0.0110551	3898
FM32	cpar_Chr_4	282905	286776	0.0269229	3871
FM14	cpar_Chr_6	830010	833869	4.41038	3859
FM14	cpar_Chr_2	2556633	2560481	4.43946	3848
FM07	cpar_Chr_8	357530	361377	3.51636	3847
FM14	cpar_Chr_3	279131	282978	6.80331	3847
FM43	cpar_Chr_2	2959886	2963733	3.70966	3847
2234	cpar_Chr_1	364323	368162	3.36524	3839
2384	cpar_Chr_5	269912	273748	2.88476	3836
73_037	cpar_Chr_8	88629	92455	0.472751	3826
FM41	cpar_Chr_8	88631	92439	0.383779	3808
FM43	cpar_Chr_3	530398	534198	3.25741	3800
FM32	cpar_Chr_2	2990527	2994324	2.97213	3797
FM43	cpar_Chr_8	1212670	1216433	0.127149	3763
FM14	cpar_Chr_6	564130	567877	6.62794	3747
BC014S	cpar_Chr_8	1212680	1216423	0.0566108	3743
81-042	cpar_Chr_8	88716	92457	0.3586	3741
FM07	cpar_Chr_2	1927975	1931707	3.48581	3732
J950218	cpar_Chr_8	88682	92411	0.334927	3729
799	cpar_Chr_5	315465	319192	0.0612274	3727
yHMJ4	cpar_Chr_5	315497	319220	0.0841383	3723
2387	cpar_Chr_8	1212744	1216460	0.127781	3716
2390	cpar_Chr_8	1212744	1216460	0.136215	3716
FM07	cpar_Chr_3	866914	870626	19.9821	3712
J931845	cpar_Chr_1	1492567	1496277	1.1871	3710
1351	cpar_Chr_4	286772	290481	0.0891614	3709
65	cpar_Chr_8	1212766	1216471	0.112027	3705
FM14	cpar_Chr_6	151102	154799	6.28414	3697
FM14	cpar_Chr_6	427008	430705	3.48373	3697
FM43	cpar_Chr_6	737579	741276	3.00602	3697
yHMJ4	cpar_Chr_8	1212733	1216427	0.098192	3694
FM14	cpar_Chr_2	1309186	1312872	3.81955	3686
923	cpar_Chr_4	286801	290482	1.03467	3681
266	cpar_Chr_4	286804	290482	0.984958	3678
283	cpar_Chr_4	286751	290406	0.992586	3655
FM13	cpar_Chr_2	1309229	1312880	3.41421	3651
J951066	cpar_Chr_8	1211241	1214889	0.184942	3648
FM14	cpar_Chr_3	593685	597326	4.94124	3641
103	cpar_Chr_8	56933	60550	1.0711	3617
5	cpar_Chr_8	1212760	1216375	0.0635607	3615
250	cpar_Chr_4	286867	290481	1.0051	3614
612	cpar_Chr_4	286769	290380	1.01098	3611
1302	cpar_Chr_4	286822	290425	0.999246	3603
FM20	cpar_Chr_2	1309219	1312819	3.34613	3600
FM41	cpar_Chr_4	1186180	1189780	0.326231	3600
608	cpar_Chr_4	286871	290471	1.00318	3600
FM10	cpar_Chr_1	1014620	1018217	9.31867	3597
FM14	cpar_Chr_6	639771	643368	4.48597	3597
FM14	cpar_Chr_6	826410	830007	2.91407	3597
FM14	cpar_Chr_8	1579870	1583467	3.94613	3597
FM20	cpar_Chr_1	1014544	1018141	7.44719	3597
804	cpar_Chr_4	286841	290428	1.03699	3587
158	cpar_Chr_4	286807	290386	0.0246685	3579
925	cpar_Chr_4	286824	290395	0.957026	3571
315	cpar_Chr_8	1212766	1216331	0.0535005	3565
251	cpar_Chr_4	286850	290405	0.983949	3555
281	cpar_Chr_4	286861	290416	0.991288	3555
FM10	cpar_Chr_3	545332	548880	2.81744	3548
FM14	cpar_Chr_2	1248283	1251830	3.22359	3547
FM14	cpar_Chr_2	2924123	2927670	7.25131	3547
FM43	cpar_Chr_6	803797	807344	3.96055	3547
265	cpar_Chr_4	286782	290329	0.97457	3547
FM13	cpar_Chr_3	545331	548851	3.78529	3520
249	cpar_Chr_4	286878	290397	0.925263	3519
J950218	cpar_Chr_3	863708	867215	1.2235	3507
FM02	cpar_Chr_1	1014679	1018176	7.48684	3497
FM14	cpar_Chr_4	889718	893215	2.76637	3497
FM16	cpar_Chr_1	1013842	1017339	37.5072	3497
611	cpar_Chr_3	1209462	1212959	1.213	3497
808	cpar_Chr_1	1013881	1017378	39.2445	3497
YV1_ERR263537	cpar_Chr_1	1013928	1017425	43.9752	3497
1286	cpar_Chr_4	286870	290357	1.05444	3487
FM07	cpar_Chr_6	300495	303942	4.54712	3447
81-042	cpar_Chr_3	863739	867144	1.20583	3405
FM03	cpar_Chr_1	1014728	1018125	7.75391	3397
FM05	cpar_Chr_1	1014693	1018090	6.0088	3397
FM07	cpar_Chr_6	72313	75710	4.2466	3397
FM07	cpar_Chr_6	146644	150041	7.84932	3397
FM07	cpar_Chr_6	308762	312159	5.45147	3397
FM14	cpar_Chr_6	373452	376849	4.56321	3397
FM14	cpar_Chr_2	1046226	1049623	3.63384	3397
FM17	cpar_Chr_1	1014724	1018121	7.77265	3397
611	cpar_Chr_2	1131922	1135319	1.13915	3397
2248	cpar_Chr_2	1542194	1545577	1.21161	3383
FM14	cpar_Chr_1	394729	398091	2.82909	3362
FM06	cpar_Chr_7	731316	734663	0.977591	3347
FM14	cpar_Chr_1	314487	317834	3.64983	3347
UCD321	cpar_Chr_3	863678	866987	1.21467	3309
GA1_ERR246510	cpar_Chr_4	365943	369247	1.24428	3304
02-203	cpar_Chr_3	863542	866840	1.2115	3298
FM21	cpar_Chr_2	849260	852545	0.509215	3285
90-137	cpar_Chr_2	849265	852550	0.403172	3285
891	cpar_Chr_4	287141	290425	0.974749	3284
19	cpar_Chr_8	1213220	1216476	0.0720338	3256
49	cpar_Chr_8	1213221	1216475	0.0665399	3254
FM32	cpar_Chr_4	1186130	1189383	0.240571	3253
794	cpar_Chr_8	1213223	1216473	0.0779578	3250
FM14	cpar_Chr_4	662382	665629	4.31761	3247
FM32	cpar_Chr_3	193794	197041	3.0476	3247
2234	cpar_Chr_1	359173	362420	4.10305	3247
314	cpar_Chr_8	1213228	1216468	0.0773518	3240
2057	cpar_Chr_8	1213230	1216466	0.0811027	3236
489	cpar_Chr_8	1213231	1216465	0.0910735	3234
52	cpar_Chr_8	1213231	1216465	0.0608605	3234
2094	cpar_Chr_8	1213235	1216461	0.0865285	3226
490	cpar_Chr_8	1213235	1216461	0.0797344	3226
2248	cpar_Chr_8	1213243	1216456	0.0713988	3213
FM14	cpar_Chr_6	146848	150059	6.73524	3211
CP35176	cpar_Chr_3	440484	443688	0.260559	3204
FM07	cpar_Chr_6	535567	538764	3.08521	3197
FM14	cpar_Chr_8	584562	587759	3.68284	3197
FM14	cpar_Chr_2	248792	251989	3.00465	3197
FM14	cpar_Chr_7	586109	589306	0.0896117	3197
33	cpar_Chr_8	1213218	1216414	0.0291542	3196
CBS6318_ERR246505	cpar_Chr_2	1539898	1543094	0.7417	3196
2162	cpar_Chr_8	1213225	1216403	0.0257087	3178
298	cpar_Chr_8	1213254	1216423	0.0337294	3169
35	cpar_Chr_8	1213227	1216388	0.0166579	3161
264	cpar_Chr_8	1213226	1216379	0.00845966	3153
812	cpar_Chr_8	1213226	1216376	0.0111734	3150
18	cpar_Chr_8	1213226	1216375	0.0104569	3149
1	cpar_Chr_8	1213226	1216375	0.0134025	3149
FM14	cpar_Chr_7	312073	315220	3.71499	3147
297	cpar_Chr_8	1213222	1216363	0.00782874	3141
313	cpar_Chr_8	1213225	1216365	0.0131764	3140
67	cpar_Chr_8	1213227	1216364	0.0150551	3137
807	cpar_Chr_2	721679	724813	0	3134
2134	cpar_Chr_8	1213234	1216367	0.0101989	3133
799	cpar_Chr_8	1213234	1216367	0.00924584	3133
51	cpar_Chr_8	1213223	1216355	0.0145174	3132
J950218	cpar_Chr_3	440577	443705	0.195431	3128
17	cpar_Chr_8	1213230	1216353	0.00813251	3123
2	cpar_Chr_8	1213220	1216339	0.0105228	3119
34	cpar_Chr_8	1213220	1216339	0.012775	3119
795	cpar_Chr_8	1213260	1216377	0.0129089	3117
2108	cpar_Chr_8	1213230	1216341	0.0112159	3111
51	cpar_Chr_2	1542163	1545269	1.14899	3106
FM43	cpar_Chr_8	767588	770685	2.77222	3097
2159	cpar_Chr_1	1014539	1017636	4.65217	3097
CBS6318_ERR246505	cpar_Chr_8	599561	602658	0.115709	3097
GA1_ERR246510	cpar_Chr_4	476194	479291	0.920561	3097
1	cpar_Chr_2	1542176	1545266	1.16696	3090
2108	cpar_Chr_2	1542071	1545160	0.391065	3089
1617	cpar_Chr_8	1213246	1216331	0.00769744	3085
CP35177	cpar_Chr_3	441742	444814	0.232202	3072
73_037	cpar_Chr_3	441742	444814	0.205594	3072
2233	cpar_Chr_2	721679	724735	0.97698	3056
81-042	cpar_Chr_3	440648	443703	0.0713132	3055
844	cpar_Chr_3	441716	444766	0.193703	3050
FM14	cpar_Chr_8	1014064	1017111	2.98968	3047
2234	cpar_Chr_2	721774	724819	0.953786	3045
73-107	cpar_Chr_3	441738	444783	0.223508	3045
2386	cpar_Chr_3	440674	443712	0.0935777	3038
2124	cpar_Chr_3	441733	444767	0.152874	3034
814	cpar_Chr_3	440680	443714	0.0961181	3034
FM32	cpar_Chr_3	440674	443707	0.137302	3033
FM05	cpar_Chr_2	1311827	1314858	4.77949	3031
891	cpar_Chr_3	440699	443717	0.950625	3018
1206	cpar_Chr_1	1014476	1017473	6.67773	2997
1394	cpar_Chr_1	1014571	1017568	6.87474	2997
1398	cpar_Chr_1	1014476	1017473	6.75488	2997
1399	cpar_Chr_1	1014567	1017564	6.90258	2997
2161	cpar_Chr_1	1014559	1017556	4.84632	2997
846	cpar_Chr_1	1014600	1017597	6.03783	2997
794	cpar_Chr_1	1014509	1017506	4.9427	2997
806	cpar_Chr_1	1014510	1017507	9.8192	2997
GA1_ERR246510	cpar_Chr_1	359202	362199	4.0208	2997
J950218	cpar_Chr_8	599645	602642	1.09079	2997
GA1_ERR246510	cpar_Chr_4	1144192	1147136	1.13593	2944
2162	cpar_Chr_2	1542191	1545130	1.07224	2939
800	cpar_Chr_2	1540462	1543394	1.04077	2932
1762	cpar_Chr_2	1542230	1545161	1.06102	2931
FM06	cpar_Chr_1	1014512	1017409	5.10417	2897
FM43	cpar_Chr_1	1014548	1017445	9.64308	2897
2384	cpar_Chr_8	599668	602565	0.0237165	2897
489	cpar_Chr_1	1014568	1017465	7.91788	2897
490	cpar_Chr_1	1014592	1017489	7.94119	2897
807	cpar_Chr_1	1014551	1017448	4.03731	2897
GA1_ERR246510	cpar_Chr_6	154590	157487	0.696949	2897
J951066	cpar_Chr_1	359479	362376	4.36678	2897
FM10	cpar_Chr_2	1824948	1827838	2.78377	2890
BC014S	cpar_Chr_1	703271	706144	0.401195	2873
813	cpar_Chr_2	1540550	1543406	0.12456	2856
FM14	cpar_Chr_4	63373	66207	4.42079	2834
2384	cpar_Chr_8	88591	91421	0.423233	2830
Kw3259-15	cpar_Chr_1	703265	706091	0.378013	2826
73-107	cpar_Chr_8	89711	92531	0.316784	2820
CDC173	cpar_Chr_1	1492579	1495379	0.918056	2800
yHMJ4	cpar_Chr_1	703265	706063	0.342992	2798
FM10	cpar_Chr_2	1609536	1612333	3.19576	2797
FM41	cpar_Chr_8	599706	602503	0	2797
FM43	cpar_Chr_7	402009	404806	2.89849	2797
799	cpar_Chr_1	1014647	1017444	18.7526	2797
810	cpar_Chr_1	1014164	1016961	20.0978	2797
Kw1590-18	cpar_Chr_2	849367	852155	0.226812	2788
FM32	cpar_Chr_8	88632	91413	0.180335	2781
Kw2006-15	cpar_Chr_2	849795	852576	0.238723	2781
J950218	cpar_Chr_4	1186601	1189381	0.0734614	2780
FM14	cpar_Chr_1	2007375	2010152	5.06441	2777
02-203	cpar_Chr_1	1493063	1495835	1.10374	2772
CBS1954_ERR246509	cpar_Chr_2	849794	852555	0.497626	2761
FM05	cpar_Chr_3	96423	99170	1.2403	2747
FM43	cpar_Chr_5	903250	905997	3.01621	2747
Kw3259-15	cpar_Chr_8	1213676	1216420	0.0407467	2744
FM32	cpar_Chr_7	515561	518301	2.7563	2740
CDC317	cpar_Chr_3	863546	866263	1.19547	2717
FM16	cpar_Chr_1	140513	143210	21.1664	2697
1324	cpar_Chr_1	1015143	1017840	5.93459	2697
1700	cpar_Chr_1	1015203	1017900	5.9368	2697
2199	cpar_Chr_7	246263	248960	0.0910239	2697
2108	cpar_Chr_1	1015189	1017886	9.04348	2697
611	cpar_Chr_1	1958580	1961277	1.19422	2697
794	cpar_Chr_5	903193	905890	6.92685	2697
313	cpar_Chr_2	1542164	1544859	1.08599	2695
812	cpar_Chr_2	1542165	1544858	1.06056	2693
2131	cpar_Chr_2	1542175	1544861	1.01474	2686
2248	cpar_Chr_1	703351	706036	0.210428	2685
2057	cpar_Chr_2	1542171	1544854	1.08165	2683
18	cpar_Chr_2	1542176	1544858	1.05314	2682
794	cpar_Chr_5	315454	318134	0	2680
802	cpar_Chr_5	315455	318133	0.000601299	2678
35	cpar_Chr_2	1542593	1545270	1.07693	2677
296	cpar_Chr_2	1542594	1545269	1.13079	2675
1206	cpar_Chr_5	315458	318130	0.000702847	2672
1399	cpar_Chr_5	315458	318130	0.00117023	2672
2159	cpar_Chr_5	315459	318129	0.00134456	2670
2049	cpar_Chr_2	1542186	1544856	1.03617	2670
813	cpar_Chr_5	315459	318129	0	2670
795	cpar_Chr_5	315460	318128	0.00111476	2668
1286	cpar_Chr_4	114190	116855	0.089646	2665
J931058	cpar_Chr_7	208860	211525	0.527348	2665
806	cpar_Chr_5	315462	318126	0	2664
314	cpar_Chr_2	1542195	1544856	1.07381	2661
264	cpar_Chr_2	1542215	1544863	1.00243	2648
FM14	cpar_Chr_1	1776157	1778804	4.69328	2647
FM43	cpar_Chr_2	337476	340123	3.50073	2647
2092	cpar_Chr_2	1542203	1544850	0.984719	2647
611	cpar_Chr_1	218302	220949	1.20076	2647
BC014S	cpar_Chr_6	154922	157569	1.14471	2647
65	cpar_Chr_2	1542213	1544859	1.02746	2646
19	cpar_Chr_2	1542219	1544864	1.04467	2645
34	cpar_Chr_2	1542219	1544864	1.0062	2645
809	cpar_Chr_4	114307	116943	0.993378	2636
850	cpar_Chr_4	1187449	1190083	0.032524	2634
J961250	cpar_Chr_1	707092	709703	0.81125	2611
489	cpar_Chr_5	903230	905838	5.81542	2608
1015	cpar_Chr_2	1542596	1545201	0.985681	2605
2107	cpar_Chr_2	1542030	1544632	0.25783	2602
49	cpar_Chr_2	1542192	1544792	1.02158	2600
608	cpar_Chr_2	2441250	2443850	1.20163	2600
611	cpar_Chr_2	2480692	2483292	1.08836	2600
FM06	cpar_Chr_5	903277	905874	2.914	2597
FM07	cpar_Chr_6	144044	146641	4.43499	2597
FM07	cpar_Chr_1	1014654	1017251	13.7555	2597
FM07	cpar_Chr_1	2007578	2010175	3.25378	2597
FM13	cpar_Chr_1	1014990	1017587	11.9248	2597
FM14	cpar_Chr_6	873559	876156	2.83595	2597
FM43	cpar_Chr_7	613615	616212	3.08013	2597
1206	cpar_Chr_5	903212	905809	8.90477	2597
1325	cpar_Chr_1	1015215	1017812	6.02564	2597
1394	cpar_Chr_5	903197	905794	5.0941	2597
1399	cpar_Chr_5	903199	905796	5.06058	2597
2161	cpar_Chr_5	903225	905822	6.94638	2597
2199	cpar_Chr_1	1015243	1017840	14.9333	2597
2107	cpar_Chr_1	1015267	1017864	9.0048	2597
2387	cpar_Chr_5	315524	318121	0	2597
2390	cpar_Chr_5	315524	318121	0	2597
490	cpar_Chr_5	903243	905840	6.00124	2597
806	cpar_Chr_5	903252	905849	5.01697	2597
809	cpar_Chr_1	1015243	1017840	13.9921	2597
CBS1954_ERR246509	cpar_Chr_6	282058	284655	8.81147	2597
UCD321	cpar_Chr_1	1014591	1017188	27.1291	2597
2161	cpar_Chr_5	315533	318127	0.000614158	2594
Kw3259-15	cpar_Chr_5	315504	318081	0.00252111	2577
33	cpar_Chr_2	1542589	1545162	1.02262	2573
FM07	cpar_Chr_2	1559635	1562182	4.51699	2547
FM10	cpar_Chr_6	55188	57735	1.24917	2547
5	cpar_Chr_2	1542591	1545131	1.09815	2540
520	cpar_Chr_2	1542597	1545125	0.987586	2528
17	cpar_Chr_2	1542601	1545122	1.00068	2521
2060	cpar_Chr_2	1542601	1545122	1.01058	2521
FM14	cpar_Chr_8	426419	428938	5.16011	2519
FM21	cpar_Chr_1	1014680	1017177	21.5588	2497
FM36	cpar_Chr_1	1014652	1017149	22.05	2497
1082	cpar_Chr_1	1014643	1017140	11.0386	2497
1090	cpar_Chr_1	1014631	1017128	11.0593	2497
1258	cpar_Chr_1	1014648	1017145	16.7635	2497
1398	cpar_Chr_5	903212	905709	3.06826	2497
2159	cpar_Chr_5	903266	905763	7.46569	2497
815	cpar_Chr_1	1014671	1017168	16.9563	2497
2384	cpar_Chr_5	315462	317955	2.98621	2493
844	cpar_Chr_7	632301	634781	0.389994	2480
247	cpar_Chr_2	849737	852211	1.12283	2474
846	cpar_Chr_2	849741	852207	1.16628	2466
1090	cpar_Chr_2	849744	852204	0.173033	2460
815	cpar_Chr_2	849745	852203	0.170268	2458
FM05	cpar_Chr_3	193782	196229	3.05846	2447
FM07	cpar_Chr_6	42834	45281	7.44255	2447
FM07	cpar_Chr_2	1557185	1559632	3.29323	2447
GA1_ERR246510	cpar_Chr_8	579062	581509	1.21813	2447
74-046	cpar_Chr_2	849755	852193	0.239493	2438
02-203	cpar_Chr_2	849763	852185	0.202039	2422
103	cpar_Chr_2	1156194	1158616	0.76464	2422
611	cpar_Chr_4	411697	414117	1.15278	2420
1082	cpar_Chr_2	849742	852156	0.145184	2414
FM32	cpar_Chr_4	368361	370766	1.24641	2405
J931058	cpar_Chr_2	1156204	1158602	0.694002	2398
FM06	cpar_Chr_5	609494	611891	1.07953	2397
FM07	cpar_Chr_6	34256	36653	5.39731	2397
FM14	cpar_Chr_4	617226	619623	4.33661	2397
FM14	cpar_Chr_7	463281	465678	2.80567	2397
FM14	cpar_Chr_7	692665	695062	2.79747	2397
FM32	cpar_Chr_2	364938	367335	1.00913	2397
1241	cpar_Chr_1	1014699	1017096	17.0696	2397
2123	cpar_Chr_6	282823	285220	22.1477	2397
2124	cpar_Chr_6	282876	285273	22.5472	2397
81-042	cpar_Chr_6	282945	285342	5.68533	2397
811	cpar_Chr_6	282894	285291	10.2846	2397
J950218	cpar_Chr_6	282918	285315	6.47814	2397
J961250	cpar_Chr_6	282897	285294	9.08789	2397
Kw2006-15	cpar_Chr_6	282886	285283	6.85232	2397
Kw3259-15	cpar_Chr_1	1015870	1018267	24.6968	2397
73_114	cpar_Chr_6	282843	285240	3.89981	2397
FM13	cpar_Chr_2	849780	852168	1.13145	2388
UCD321	cpar_Chr_2	849755	852142	0.147368	2387
J951066	cpar_Chr_8	1877665	1880046	0	2381
81-040	cpar_Chr_2	849787	852161	0.0931374	2374
81-042	cpar_Chr_2	1250703	1253072	1.2307	2369
81-042	cpar_Chr_4	1186603	1188967	0.0159688	2364
81-253	cpar_Chr_2	849835	852198	0.0961855	2363
81-253	cpar_Chr_2	1156219	1158581	0.59713	2362
FM03	cpar_Chr_4	1144323	1146670	1.11082	2347
FM14	cpar_Chr_8	334241	336588	5.79321	2347
GA1_ERR246510	cpar_Chr_6	346305	348652	1.18657	2347
807	cpar_Chr_2	1156257	1158583	0.624557	2326
611	cpar_Chr_2	1378442	1380754	1.21143	2312
CDC179	cpar_Chr_5	542908	545220	1.1855	2312
251	cpar_Chr_4	114186	116496	0.0336727	2310
281	cpar_Chr_4	114186	116496	0.0289135	2310
611	cpar_Chr_8	1689968	1692278	1.22442	2310
923	cpar_Chr_4	114189	116493	0.0178921	2304
266	cpar_Chr_4	114189	116493	0.0123557	2304
804	cpar_Chr_4	114190	116492	0.0229127	2302
FM07	cpar_Chr_6	282909	285206	19.3592	2297
FM41	cpar_Chr_6	282882	285179	8.24396	2297
1090	cpar_Chr_6	282997	285294	14.6635	2297
74-046	cpar_Chr_6	282855	285152	8.37261	2297
J931058	cpar_Chr_6	282946	285243	18.7933	2297
UCD321	cpar_Chr_6	282938	285235	11.6085	2297
612	cpar_Chr_4	114193	116489	0.0277156	2296
249	cpar_Chr_4	114194	116488	0.0241512	2294
1258	cpar_Chr_2	849845	852122	0.00319501	2277
297	cpar_Chr_2	1542593	1544862	1.05664	2269
2159	cpar_Chr_1	703301	705568	0.205896	2267
543	cpar_Chr_2	1542595	1544860	0.973611	2265
1617	cpar_Chr_2	1542596	1544859	0.964183	2263
315	cpar_Chr_2	1542596	1544859	0.988616	2263
485	cpar_Chr_2	1542596	1544859	1.00438	2263
486	cpar_Chr_1	703308	705571	0.217273	2263
486	cpar_Chr_2	1542596	1544859	0.950739	2263
810	cpar_Chr_2	1542596	1544859	0	2263
2141	cpar_Chr_2	1542597	1544858	0.930622	2261
1666	cpar_Chr_2	1542598	1544857	0.95024	2259
536	cpar_Chr_2	1542598	1544857	0.978393	2259
544	cpar_Chr_2	1542598	1544857	0.948885	2259
1762	cpar_Chr_1	703297	705554	0.170649	2257
2107	cpar_Chr_1	703297	705554	0.148692	2257
519	cpar_Chr_2	1542599	1544856	0.9514	2257
608	cpar_Chr_4	114200	116453	0.0110354	2253
2086	cpar_Chr_2	1542602	1544853	1.01352	2251
624	cpar_Chr_2	1542602	1544853	0.968255	2251
2387	cpar_Chr_1	703311	705560	0.142692	2249
2390	cpar_Chr_1	703311	705560	0.133007	2249
808	cpar_Chr_2	1542603	1544852	0.00175385	2249
2389	cpar_Chr_1	703314	705562	0.157951	2248
1129	cpar_Chr_2	1542604	1544851	0.978913	2247
2094	cpar_Chr_1	703314	705561	0.130579	2247
2134	cpar_Chr_1	703315	705562	0.143753	2247
611	cpar_Chr_5	130957	133204	1.22999	2247
799	cpar_Chr_1	703315	705562	0.150176	2247
2134	cpar_Chr_2	1542605	1544850	1.01691	2245
1191	cpar_Chr_2	1542606	1544849	0.00522975	2243
2094	cpar_Chr_2	1542606	1544849	0.954329	2243
33	cpar_Chr_1	703335	705578	0.192431	2243
1119	cpar_Chr_2	1542610	1544852	0.971319	2242
49	cpar_Chr_1	703333	705575	0.201899	2242
620	cpar_Chr_2	1542607	1544848	0.00464253	2241
264	cpar_Chr_1	703337	705575	0.193459	2238
490	cpar_Chr_1	703329	705561	0.132425	2232
925	cpar_Chr_4	114263	116494	0.0293113	2231
1119	cpar_Chr_1	703334	705564	0.105472	2230
489	cpar_Chr_1	703339	705565	0.143493	2226
17	cpar_Chr_1	703324	705548	0.10928	2224
2057	cpar_Chr_1	703324	705548	0.123205	2224
2060	cpar_Chr_1	703324	705548	0.121174	2224
2108	cpar_Chr_1	703324	705548	0.109637	2224
1298	cpar_Chr_4	114268	116491	0.0174694	2223
FM14	cpar_Chr_1	2207294	2209514	3.52439	2220
795	cpar_Chr_1	703324	705542	0.11195	2218
1191	cpar_Chr_1	703344	705561	0.116842	2217
620	cpar_Chr_1	703346	705560	0.0865306	2214
519	cpar_Chr_1	703343	705555	0.107134	2212
813	cpar_Chr_1	703343	705555	0.100759	2212
1129	cpar_Chr_1	703356	705563	0.0797223	2207
1206	cpar_Chr_1	703349	705555	0.107398	2206
1398	cpar_Chr_1	703349	705555	0.090773	2206
808	cpar_Chr_1	703358	705564	0.0918024	2206
2161	cpar_Chr_1	703362	705566	0.10183	2204
630	cpar_Chr_1	703362	705566	0.111756	2204
FM43	cpar_Chr_6	735376	737576	3.82939	2200
1666	cpar_Chr_1	703369	705569	0.109146	2200
18	cpar_Chr_1	703359	705559	0.0967967	2200
1	cpar_Chr_1	703359	705559	0.0915681	2200
2141	cpar_Chr_1	703348	705548	0.0755163	2200
520	cpar_Chr_1	703359	705559	0.111515	2200
536	cpar_Chr_1	703369	705569	0.112098	2200
544	cpar_Chr_1	703369	705569	0.0984601	2200
FM10	cpar_Chr_1	562934	565131	3.44915	2197
FM14	cpar_Chr_2	649233	651430	3.80956	2197
FM32	cpar_Chr_7	841782	843979	2.93048	2197
FM36	cpar_Chr_6	282914	285111	6.59472	2197
FM36	cpar_Chr_6	768386	770583	1.19296	2197
1082	cpar_Chr_6	283020	285217	15.4382	2197
02-203	cpar_Chr_6	282928	285125	5.77893	2197
103	cpar_Chr_6	282955	285152	9.57584	2197
608	cpar_Chr_2	1620570	1622767	1.13268	2197
813	cpar_Chr_1	1014975	1017172	29.4469	2197
815	cpar_Chr_6	282956	285153	10.1732	2197
CBS6318_ERR246505	cpar_Chr_6	282944	285141	7.55172	2197
J931845	cpar_Chr_6	282964	285161	8.36655	2197
J951066	cpar_Chr_6	283061	285258	7.36831	2197
313	cpar_Chr_1	703370	705564	0.100708	2194
65	cpar_Chr_1	703356	705550	0.0772148	2194
803	cpar_Chr_1	703369	705563	0.0866639	2194
FM10	cpar_Chr_7	319955	322148	3.28358	2193
67	cpar_Chr_2	1542598	1544790	1.02138	2192
52	cpar_Chr_2	1542602	1544791	0.959906	2189
1004	cpar_Chr_2	1542605	1544789	0.876292	2184
608	cpar_Chr_4	327681	329865	1.15205	2184
2084	cpar_Chr_1	703368	705550	0.0722702	2182
2131	cpar_Chr_1	703390	705572	0.109152	2182
298	cpar_Chr_1	703394	705573	0.103631	2179
[truncated: 903 more rows]
